# Supplementary material for: μ-Benzene-1,2,4,5-tetra­carboxyl­ato-κ4 O 1,O 2:O 4,O 5-bis­[diaqua(phen­an­thro­line-κ2 N,N′)nickel(II)] 0.67-hydrate
Source: Acta Crystallogr Sect E Struct Rep Online. 2012 Feb 10;68(Pt 3):m268–9. doi: 10.1107/S1600536812004618 (PMC3297230; doi:10.1107/S1600536812004618)
Supplement: Supplementary file 1 [file e-68-0m268-sup1.cif]

##############################################################################
#                                                                            #
# This CIF contains the data in a paper accepted for publication in          #
# Acta Crystallographica Section E. It conforms to the requirements of       #
# Notes for Authors for Acta Crystallographica Section E, and has been       #
# peer reviewed under the auspices of the IUCr Commission on Journals.       #
#                                                                            #
# Full details of the Crystallographic Information File format               #
# are given in the paper "The Crystallographic Information File (CIF):       #
# a New Standard Archive File for Crystallography" by S. R. Hall, F. H.      #
# Allen and I. D. Brown [Acta Cryst. (1991), A47, 655-685].                  #
#                                                                            #
# The current version of the core CIF dictionary is obtainable from          #
# ftp://ftp.iucr.org/pub/cif_core.dic.                                       #
#                                                                            #
# Software is freely available for graphical display of the structure(s)     #
# in this CIF. For information consult the CIF software page                 #
# http://www.iucr.org/resources/cif/software.                                #
#                                                                            #
# This file may be used for bona fide research purposes within the           #
# scientific community so long as proper attribution is given to the journal # 
# article from which it was obtained.                                        #
#                                                                            #
##############################################################################
data_I
_audit_creation_method     SHELXL-97
_chemical_name_systematic
;
\m-Benzene-1,2,4,5-tetracarboxylato-
\k^4^<i>O</i>^1^,<i>O</i>^2^:<i>O</i>^4^,<i>O</i>^5^-
bis[diaqua(phenanthroline-\k^2^<i>N</i>,<i>N</i>')nickel(II)]
0.67-hydrate
;
_chemical_name_common     ?
_chemical_formula_moiety     'C34 H26 N4 Ni2 O12, 0.67(H2 O)'
_chemical_formula_sum     'C34 H27.332 N4 Ni2 O12.67'
_chemical_formula_iupac     '[Ni2 (C10 H2 O8) (C12 H8 N2)2 (H2 O)4], 0.67H2 O'
_chemical_formula_weight     812.02
_chemical_melting_point     ?
_symmetry_cell_setting     triclinic
_symmetry_space_group_name_H-M     'P -1'
loop_
    _symmetry_equiv_pos_as_xyz
    'x, y, z'
    '-x, -y, -z'
_cell_length_a     9.855(2)
_cell_length_b     11.773(2)
_cell_length_c     21.803(4)
_cell_angle_alpha     80.18(3)
_cell_angle_beta     78.23(3)
_cell_angle_gamma     75.27(3)
_cell_volume     2376.2(8)
_cell_formula_units_Z     3
_cell_measurement_reflns_used     4291
_cell_measurement_theta_min     3.12
_cell_measurement_theta_max     26
_cell_measurement_temperature     293(2)
_exptl_crystal_description     'block'
_exptl_crystal_colour     green
_exptl_crystal_size_max     0.33
_exptl_crystal_size_mid     0.21
_exptl_crystal_size_min     0.11
_exptl_crystal_density_diffrn     1.702
_exptl_crystal_density_meas     1.702
_exptl_crystal_density_method     'not measured'
_exptl_crystal_F_000     1250
_exptl_absorpt_coefficient_mu     1.267
_exptl_absorpt_correction_type     multi-scan
_exptl_absorpt_process_details     '(SADABS; Sheldrick, 1996)'
_exptl_absorpt_correction_T_min     0.734
_exptl_absorpt_correction_T_max     0.870
_exptl_special_details
;
;
_diffrn_ambient_temperature     293(2)
_diffrn_radiation_type     MoK\a
_diffrn_radiation_wavelength     0.71073
_diffrn_radiation_source     'fine-focus sealed tube'
_diffrn_radiation_monochromator     graphite
_diffrn_measurement_device_type     'Bruker SMART CCD'
_diffrn_measurement_method     '\f and \w scans'
_diffrn_detector_area_resol_mean     ?
_diffrn_reflns_number     20715
_diffrn_reflns_av_R_equivalents     0.0382
_diffrn_reflns_av_sigmaI/netI     0.0512
_diffrn_reflns_theta_min     3.12
_diffrn_reflns_theta_max     26.00
_diffrn_reflns_theta_full     26.00
_diffrn_measured_fraction_theta_max     0.996
_diffrn_measured_fraction_theta_full     0.996
_diffrn_reflns_limit_h_min     -12
_diffrn_reflns_limit_h_max     12
_diffrn_reflns_limit_k_min     -13
_diffrn_reflns_limit_k_max     14
_diffrn_reflns_limit_l_min     -26
_diffrn_reflns_limit_l_max     26
_diffrn_standards_number     ?
_diffrn_standards_interval_count     ?
_diffrn_standards_interval_time     ?
_diffrn_standards_decay_%     ?
_refine_special_details
;
Refinement of <i>F</i>^2^ against ALL reflections. The weighted <i>R</i>-factor
<i>wR</i> and goodness of fit <i>S</i> are based on <i>F</i>^2^, conventional
<i>R</i>-factors <i>R</i> are based on <i>F</i>, with <i>F</i> set to zero for
negative <i>F</i>^2^. The threshold expression of <i>F</i>^2^ >
\s(<i>F</i>^2^) is used only for calculating <i>R</i>-factors(gt) <i>etc</i>.
and is not relevant to the choice of reflections for refinement.
<i>R</i>-factors based on <i>F</i>^2^ are statistically about twice as large
as those based on <i>F</i>, and <i>R</i>- factors based on ALL data will be
even larger.
;
_reflns_number_total     9302
_reflns_number_gt     6452
_reflns_threshold_expression     I>2\s(I)
_refine_ls_structure_factor_coef     Fsqd
_refine_ls_matrix_type     full
_refine_ls_R_factor_all     0.0770
_refine_ls_R_factor_gt     0.0487
_refine_ls_wR_factor_gt     0.1295
_refine_ls_wR_factor_ref     0.1496
_refine_ls_goodness_of_fit_ref     1.028
_refine_ls_restrained_S_all     1.028
_refine_ls_number_reflns     9302
_refine_ls_number_parameters     718
_refine_ls_number_restraints     0
_refine_ls_hydrogen_treatment     mixed
_refine_ls_weighting_scheme     calc
_refine_ls_weighting_details
         'calc w=1/[\s^2^(Fo^2^)+(0.0772P)^2^+2.0630P] where P=(Fo^2^+2Fc^2^)/3'
_atom_sites_solution_hydrogens     geom
_atom_sites_solution_primary     direct
_atom_sites_solution_secondary     difmap
_refine_ls_shift/su_max     0.000
_refine_ls_shift/su_mean     0.000
_refine_diff_density_max     1.486
_refine_diff_density_min     -0.590
_refine_ls_extinction_method     none
_refine_ls_extinction_coef     ?
loop_
    _atom_type_symbol
    _atom_type_description
    _atom_type_scat_dispersion_real
    _atom_type_scat_dispersion_imag
    _atom_type_scat_source
    'C' 'C' 0.0033 0.0016
                         'International Tables Vol C Tables 4.2.6.8 and 6.1.1.4'
    'H' 'H' 0.0000 0.0000
                         'International Tables Vol C Tables 4.2.6.8 and 6.1.1.4'
    'N' 'N' 0.0061 0.0033
                         'International Tables Vol C Tables 4.2.6.8 and 6.1.1.4'
    'Ni' 'Ni' 0.3393 1.1124
                         'International Tables Vol C Tables 4.2.6.8 and 6.1.1.4'
    'O' 'O' 0.0106 0.0060
                         'International Tables Vol C Tables 4.2.6.8 and 6.1.1.4'
_computing_data_collection     'SMART (Bruker, 2001)'
_computing_cell_refinement     'SAINT (Bruker, 2001)'
_computing_data_reduction     'SAINT (Bruker, 2001)'
_computing_structure_solution     'SHELXS97 (Sheldrick, 2008)'
_computing_structure_refinement     'SHELXL97 (Sheldrick, 2008)'
_computing_molecular_graphics     'SHELXTL (Sheldrick, 2008)'
_computing_publication_material     'SHELXTL (Sheldrick, 2008)'
loop_
    _atom_site_type_symbol
    _atom_site_label
    _atom_site_fract_x
    _atom_site_fract_y
    _atom_site_fract_z
    _atom_site_U_iso_or_equiv
    _atom_site_adp_type
    _atom_site_calc_flag
    _atom_site_refinement_flags
    _atom_site_occupancy
    _atom_site_symmetry_multiplicity
    _atom_site_disorder_assembly
    _atom_site_disorder_group
    Ni Ni1 1.33658(4) 0.17132(4) 0.05601(2) 0.02006(13) Uani d . 1 1 . .
    Ni Ni2 0.64607(5) -0.13629(4) 0.26400(2) 0.02272(14) Uani d . 1 1 . .
    Ni Ni3 0.30687(5) 0.20160(4) 0.37780(2) 0.02184(14) Uani d . 1 1 . .
    O O1 1.1679(3) 0.1637(3) 0.23881(15) 0.0436(8) Uani d . 1 1 . .
    O O2 1.3206(3) 0.1137(3) 0.15331(13) 0.0295(6) Uani d . 1 1 . .
    O O3 1.3218(3) 0.0055(2) 0.04573(13) 0.0272(6) Uani d . 1 1 . .
    O O4 1.3435(3) -0.1676(2) 0.10672(16) 0.0404(8) Uani d . 1 1 . .
    O O5 0.6308(3) 0.2003(2) 0.20899(16) 0.0385(7) Uani d . 1 1 . .
    O O6 0.6584(3) 0.0300(2) 0.27292(13) 0.0288(6) Uani d . 1 1 . .
    O O7 0.6568(3) -0.0808(3) 0.16690(13) 0.0313(7) Uani d . 1 1 . .
    O O8 0.8078(3) -0.1403(3) 0.08329(15) 0.0449(9) Uani d . 1 1 . .
    O O9 0.3019(3) 0.1501(3) 0.47372(13) 0.0319(7) Uani d . 1 1 . .
    O O10 0.2532(4) 0.0810(3) 0.57455(15) 0.0516(10) Uani d . 1 1 . .
    O O11 0.2981(3) 0.0343(2) 0.36690(13) 0.0303(7) Uani d . 1 1 . .
    O O12 0.3269(3) -0.1519(2) 0.41068(15) 0.0381(7) Uani d . 1 1 . .
    C C1 1.0202(4) 0.2080(4) 0.04246(19) 0.0278(9) Uani d . 1 1 . .
    H H1 1.0447 0.1332 0.0294 0.033 Uiso calc R 1 1 . .
    C C2 0.8775(4) 0.2694(4) 0.0488(2) 0.0369(10) Uani d . 1 1 . .
    H H2 0.8080 0.2345 0.0421 0.044 Uiso calc R 1 1 . .
    C C3 0.8419(4) 0.3816(4) 0.0652(2) 0.0401(11) Uani d . 1 1 . .
    H H3 0.7473 0.4233 0.0697 0.048 Uiso calc R 1 1 . .
    C C4 0.9461(4) 0.4338(4) 0.0751(2) 0.0316(9) Uani d . 1 1 . .
    C C5 1.0862(4) 0.3642(3) 0.06979(18) 0.0242(8) Uani d . 1 1 . .
    C C6 0.9213(5) 0.5535(4) 0.0884(2) 0.0420(11) Uani d . 1 1 . .
    H H6 0.8295 0.6007 0.0913 0.050 Uiso calc R 1 1 . .
    C C7 1.0268(5) 0.5992(4) 0.0968(2) 0.0410(11) Uani d . 1 1 . .
    H H7 1.0065 0.6769 0.1056 0.049 Uiso calc R 1 1 . .
    C C8 1.1706(5) 0.5299(3) 0.0923(2) 0.0326(10) Uani d . 1 1 . .
    C C9 1.1996(4) 0.4117(3) 0.07934(18) 0.0254(8) Uani d . 1 1 . .
    C C10 1.2861(5) 0.5731(4) 0.0989(2) 0.0434(12) Uani d . 1 1 . .
    H H10 1.2726 0.6508 0.1067 0.052 Uiso calc R 1 1 . .
    C C11 1.4181(5) 0.5002(5) 0.0940(3) 0.0536(15) Uani d . 1 1 . .
    H H11 1.4953 0.5284 0.0982 0.064 Uiso calc R 1 1 . .
    C C12 1.4386(5) 0.3823(4) 0.0826(3) 0.0455(13) Uani d . 1 1 . .
    H H12 1.5293 0.3331 0.0808 0.055 Uiso calc R 1 1 . .
    C C13 1.2023(4) 0.1182(3) 0.18932(18) 0.0227(8) Uani d . 1 1 . .
    C C14 1.0949(4) 0.0627(3) 0.17247(17) 0.0211(8) Uani d . 1 1 . .
    C C15 1.1320(4) -0.0222(3) 0.13033(17) 0.0193(7) Uani d . 1 1 . .
    C C16 1.2796(4) -0.0647(3) 0.09339(19) 0.0230(8) Uani d . 1 1 . .
    C C17 1.0245(4) -0.0675(3) 0.11822(17) 0.0209(8) Uani d . 1 1 . .
    H H17 1.0482 -0.1237 0.0902 0.025 Uiso calc R 1 1 . .
    C C18 0.8828(4) -0.0325(3) 0.14619(17) 0.0206(8) Uani d . 1 1 . .
    C C19 0.8447(4) 0.0545(3) 0.18717(17) 0.0202(8) Uani d . 1 1 . .
    C C20 0.9520(4) 0.0999(3) 0.19969(17) 0.0218(8) Uani d . 1 1 . .
    H H20 0.9280 0.1569 0.2272 0.026 Uiso calc R 1 1 . .
    C C21 0.6974(4) 0.0990(3) 0.22358(19) 0.0243(8) Uani d . 1 1 . .
    C C22 0.7757(4) -0.0904(3) 0.13044(19) 0.0227(8) Uani d . 1 1 . .
    C C23 0.9600(4) -0.1727(4) 0.2815(2) 0.0320(9) Uani d . 1 1 . .
    H H23 0.9357 -0.0956 0.2915 0.038 Uiso calc R 1 1 . .
    C C24 1.1006(5) -0.2361(4) 0.2803(2) 0.0421(11) Uani d . 1 1 . .
    H H24 1.1692 -0.2007 0.2876 0.051 Uiso calc R 1 1 . .
    C C25 1.1360(5) -0.3513(5) 0.2683(2) 0.0443(12) Uani d . 1 1 . .
    H H25 1.2296 -0.3943 0.2666 0.053 Uiso calc R 1 1 . .
    C C26 1.0312(5) -0.4046(4) 0.2586(2) 0.0370(10) Uani d . 1 1 . .
    C C27 0.8938(4) -0.3329(3) 0.25910(19) 0.0265(8) Uani d . 1 1 . .
    C C28 1.0560(5) -0.5263(4) 0.2492(2) 0.0448(12) Uani d . 1 1 . .
    H H28 1.1472 -0.5743 0.2483 0.054 Uiso calc R 1 1 . .
    C C29 0.9500(6) -0.5721(4) 0.2416(2) 0.0443(12) Uani d . 1 1 . .
    H H29 0.9689 -0.6517 0.2363 0.053 Uiso calc R 1 1 . .
    C C30 0.8080(5) -0.5015(4) 0.2414(2) 0.0380(11) Uani d . 1 1 . .
    C C31 0.7807(4) -0.3810(4) 0.24947(19) 0.0282(9) Uani d . 1 1 . .
    C C32 0.6931(6) -0.5433(4) 0.2331(2) 0.0493(13) Uani d . 1 1 . .
    H H32 0.7055 -0.6227 0.2287 0.059 Uiso calc R 1 1 . .
    C C33 0.5638(6) -0.4690(5) 0.2312(3) 0.0525(14) Uani d . 1 1 . .
    H H33 0.4881 -0.4965 0.2247 0.063 Uiso calc R 1 1 . .
    C C34 0.5447(5) -0.3485(4) 0.2395(2) 0.0454(13) Uani d . 1 1 . .
    H H34 0.4557 -0.2977 0.2382 0.055 Uiso calc R 1 1 . .
    C C35 0.3967(5) 0.4274(4) 0.3927(2) 0.0428(12) Uani d . 1 1 . .
    H H35 0.4907 0.3861 0.3829 0.051 Uiso calc R 1 1 . .
    C C36 0.3697(6) 0.5441(4) 0.4076(3) 0.0533(14) Uani d . 1 1 . .
    H H36 0.4449 0.5782 0.4079 0.064 Uiso calc R 1 1 . .
    C C37 0.2341(6) 0.6059(4) 0.4214(2) 0.0497(13) Uani d . 1 1 . .
    H H37 0.2155 0.6824 0.4318 0.060 Uiso calc R 1 1 . .
    C C38 0.1206(5) 0.5541(4) 0.4199(2) 0.0366(10) Uani d . 1 1 . .
    C C39 0.1570(4) 0.4380(3) 0.40465(19) 0.0264(8) Uani d . 1 1 . .
    C C40 -0.0256(6) 0.6138(4) 0.4319(2) 0.0481(13) Uani d . 1 1 . .
    H H40 -0.0494 0.6904 0.4426 0.058 Uiso calc R 1 1 . .
    C C41 -0.1303(5) 0.5618(4) 0.4280(3) 0.0512(13) Uani d . 1 1 . .
    H H41 -0.2246 0.6034 0.4355 0.061 Uiso calc R 1 1 . .
    C C42 -0.0977(4) 0.4429(4) 0.4126(2) 0.0364(10) Uani d . 1 1 . .
    C C43 0.0463(4) 0.3822(3) 0.40086(18) 0.0272(9) Uani d . 1 1 . .
    C C44 -0.1991(5) 0.3830(5) 0.4076(2) 0.0487(13) Uani d . 1 1 . .
    H H44 -0.2955 0.4184 0.4168 0.058 Uiso calc R 1 1 . .
    C C45 -0.1568(5) 0.2716(5) 0.3891(2) 0.0438(12) Uani d . 1 1 . .
    H H45 -0.2240 0.2311 0.3856 0.053 Uiso calc R 1 1 . .
    C C46 -0.0119(4) 0.2202(4) 0.3757(2) 0.0312(9) Uani d . 1 1 . .
    H H46 0.0160 0.1471 0.3606 0.037 Uiso calc R 1 1 . .
    C C47 0.2329(4) 0.0947(3) 0.52013(19) 0.0250(8) Uani d . 1 1 . .
    C C48 0.1144(4) 0.0455(3) 0.50735(17) 0.0222(8) Uani d . 1 1 . .
    C C49 -0.0140(4) 0.0623(3) 0.54958(17) 0.0215(8) Uani d . 1 1 . .
    H H49 -0.0240 0.1045 0.5832 0.026 Uiso calc R 1 1 . .
    C C50 0.1278(4) -0.0179(3) 0.45705(17) 0.0222(8) Uani d . 1 1 . .
    C C51 0.2623(4) -0.0463(3) 0.40893(18) 0.0240(8) Uani d . 1 1 . .
    N N7 1.1215(3) 0.2523(3) 0.05425(15) 0.0231(7) Uani d . 1 1 . .
    N N8 1.3321(3) 0.3394(3) 0.07449(17) 0.0293(8) Uani d . 1 1 . .
    N N9 0.8590(3) -0.2172(3) 0.26891(15) 0.0262(7) Uani d . 1 1 . .
    N N10 0.6501(3) -0.3068(3) 0.24880(17) 0.0299(8) Uani d . 1 1 . .
    N N11 0.2936(3) 0.3747(3) 0.39206(16) 0.0292(8) Uani d . 1 1 . .
    N N12 0.0879(3) 0.2706(3) 0.38354(15) 0.0235(7) Uani d . 1 1 . .
    O O1W 1.3809(3) 0.2204(2) -0.04060(12) 0.0269(6) Uani d . 1 1 . .
    H H1WA 1.4622 0.2074 -0.0587 0.032 Uiso d R 1 1 . .
    H H1WB 1.3328 0.1819 -0.0561 0.032 Uiso d R 1 1 . .
    O O2W 1.5531(3) 0.1097(2) 0.05774(13) 0.0306(6) Uani d . 1 1 . .
    H H2WA 1.5714 0.0667 0.0902 0.037 Uiso d R 1 1 . .
    H H2WB 1.6005 0.0876 0.0277 0.037 Uiso d R 1 1 . .
    O O3W 0.4295(3) -0.0771(2) 0.26125(13) 0.0310(6) Uani d . 1 1 . .
    H H3WA 0.3860 -0.0584 0.2914 0.037 Uiso d R 1 1 . .
    H H3WB 0.4167 -0.0414 0.2328 0.037 Uiso d R 1 1 . .
    O O4W 0.6068(3) -0.1815(2) 0.36013(13) 0.0306(6) Uani d . 1 1 . .
    H H4WA 0.6427 -0.1377 0.3794 0.037 Uiso d R 1 1 . .
    H H4WB 0.5341 -0.1764 0.3784 0.037 Uiso d R 1 1 . .
    O O5W 0.5271(3) 0.1520(3) 0.37057(16) 0.0329(7) Uani d . 1 1 . .
    H H5WA 0.559(5) 0.114(4) 0.343(2) 0.039 Uiso d . 1 1 . .
    H H5WB 0.563(5) 0.113(4) 0.401(2) 0.039 Uiso d . 1 1 . .
    O O6W 0.3478(3) 0.2493(2) 0.28060(13) 0.0282(6) Uani d . 1 1 . .
    H H6WA 0.4223 0.2414 0.2612 0.034 Uiso d R 1 1 . .
    H H6WB 0.3107 0.2088 0.2612 0.034 Uiso d R 1 1 . .
    O O7W 0.4711(6) 0.7469(7) 0.5118(3) 0.150(3) Uani d . 1 1 . .
    H H7WA 0.5412 0.7759 0.5125 0.225 Uiso d R 1 1 . .
    H H7WB 0.4057 0.8027 0.4990 0.225 Uiso d R 1 1 . .
loop_
    _atom_site_aniso_label
    _atom_site_aniso_U_11
    _atom_site_aniso_U_22
    _atom_site_aniso_U_33
    _atom_site_aniso_U_12
    _atom_site_aniso_U_13
    _atom_site_aniso_U_23
    Ni1 0.0133(2) 0.0212(3) 0.0262(3) -0.00299(19) -0.00116(18) -0.0085(2)
    Ni2 0.0161(2) 0.0240(3) 0.0280(3) -0.0033(2) -0.00058(19) -0.0087(2)
    Ni3 0.0176(2) 0.0218(3) 0.0268(3) -0.0049(2) -0.00064(19) -0.0081(2)
    O1 0.0295(16) 0.066(2) 0.044(2) -0.0147(16) -0.0015(14) -0.0321(17)
    O2 0.0169(13) 0.0458(18) 0.0280(15) -0.0098(13) -0.0018(11) -0.0092(13)
    O3 0.0243(13) 0.0246(14) 0.0316(16) -0.0061(12) 0.0039(12) -0.0098(12)
    O4 0.0236(15) 0.0226(15) 0.065(2) 0.0008(13) 0.0049(14) -0.0028(15)
    O5 0.0262(15) 0.0243(15) 0.056(2) 0.0014(13) 0.0032(14) -0.0050(14)
    O6 0.0283(14) 0.0271(14) 0.0291(15) -0.0057(12) 0.0050(12) -0.0108(12)
    O7 0.0193(13) 0.0517(19) 0.0265(15) -0.0138(13) 0.0007(11) -0.0114(13)
    O8 0.0290(16) 0.071(2) 0.045(2) -0.0150(16) -0.0006(14) -0.0360(18)
    O9 0.0290(15) 0.0439(18) 0.0267(15) -0.0182(14) -0.0023(12) -0.0034(13)
    O10 0.056(2) 0.086(3) 0.0286(18) -0.047(2) -0.0155(15) 0.0042(17)
    O11 0.0345(15) 0.0202(14) 0.0317(16) -0.0072(12) 0.0099(13) -0.0084(12)
    O12 0.0295(15) 0.0239(15) 0.053(2) -0.0029(13) 0.0065(14) -0.0038(14)
    C1 0.0220(19) 0.032(2) 0.030(2) -0.0089(18) -0.0059(16) 0.0002(17)
    C2 0.024(2) 0.045(3) 0.042(3) -0.009(2) -0.0096(19) 0.001(2)
    C3 0.019(2) 0.049(3) 0.043(3) 0.004(2) -0.0020(18) -0.003(2)
    C4 0.026(2) 0.030(2) 0.030(2) 0.0081(18) -0.0037(17) -0.0002(18)
    C5 0.0217(18) 0.026(2) 0.0194(19) 0.0000(16) 0.0011(15) -0.0019(16)
    C6 0.037(2) 0.034(2) 0.040(3) 0.011(2) 0.001(2) -0.001(2)
    C7 0.055(3) 0.022(2) 0.037(3) 0.003(2) 0.003(2) -0.0082(19)
    C8 0.046(3) 0.0195(19) 0.028(2) -0.0053(19) 0.0037(19) -0.0062(17)
    C9 0.028(2) 0.024(2) 0.0202(19) -0.0024(17) 0.0022(16) -0.0052(16)
    C10 0.059(3) 0.023(2) 0.051(3) -0.014(2) 0.000(2) -0.014(2)
    C11 0.046(3) 0.046(3) 0.078(4) -0.023(3) 0.000(3) -0.028(3)
    C12 0.029(2) 0.042(3) 0.070(4) -0.009(2) -0.003(2) -0.025(3)
    C13 0.0212(18) 0.0231(19) 0.026(2) -0.0053(16) -0.0066(16) -0.0056(16)
    C14 0.0193(17) 0.0222(19) 0.023(2) -0.0071(16) -0.0024(15) -0.0051(15)
    C15 0.0198(17) 0.0167(17) 0.0206(19) -0.0047(15) -0.0017(14) -0.0016(14)
    C16 0.0170(17) 0.023(2) 0.031(2) -0.0052(16) 0.0003(15) -0.0119(17)
    C17 0.0179(17) 0.0201(18) 0.025(2) -0.0044(15) 0.0014(15) -0.0088(15)
    C18 0.0189(17) 0.0193(18) 0.025(2) -0.0052(15) -0.0027(15) -0.0049(15)
    C19 0.0150(16) 0.0204(18) 0.0229(19) -0.0022(15) 0.0002(14) -0.0036(15)
    C20 0.0189(17) 0.0220(19) 0.024(2) -0.0032(16) 0.0018(15) -0.0103(16)
    C21 0.0169(17) 0.026(2) 0.032(2) -0.0062(16) 0.0006(16) -0.0131(17)
    C22 0.0163(17) 0.0204(19) 0.031(2) -0.0004(15) -0.0063(15) -0.0050(16)
    C23 0.031(2) 0.031(2) 0.035(2) -0.0096(19) -0.0115(18) 0.0030(18)
    C24 0.029(2) 0.056(3) 0.041(3) -0.012(2) -0.009(2) 0.003(2)
    C25 0.022(2) 0.055(3) 0.045(3) 0.009(2) -0.0081(19) -0.001(2)
    C26 0.036(2) 0.038(2) 0.027(2) 0.005(2) -0.0031(19) 0.0001(19)
    C27 0.0219(19) 0.026(2) 0.026(2) 0.0003(17) 0.0004(16) -0.0023(16)
    C28 0.049(3) 0.032(2) 0.039(3) 0.013(2) -0.005(2) 0.000(2)
    C29 0.064(3) 0.019(2) 0.040(3) 0.006(2) -0.003(2) -0.0058(19)
    C30 0.052(3) 0.025(2) 0.032(2) -0.005(2) 0.001(2) -0.0034(18)
    C31 0.031(2) 0.028(2) 0.025(2) -0.0090(18) -0.0010(17) -0.0027(17)
    C32 0.070(4) 0.032(3) 0.051(3) -0.021(3) -0.003(3) -0.011(2)
    C33 0.050(3) 0.052(3) 0.066(4) -0.027(3) -0.001(3) -0.024(3)
    C34 0.034(2) 0.046(3) 0.063(3) -0.015(2) 0.002(2) -0.027(3)
    C35 0.037(2) 0.037(3) 0.060(3) -0.016(2) -0.012(2) -0.005(2)
    C36 0.066(4) 0.037(3) 0.071(4) -0.031(3) -0.015(3) -0.011(3)
    C37 0.075(4) 0.029(2) 0.052(3) -0.020(3) -0.009(3) -0.013(2)
    C38 0.051(3) 0.025(2) 0.032(2) -0.006(2) -0.004(2) -0.0053(18)
    C39 0.032(2) 0.0231(19) 0.025(2) -0.0066(17) -0.0042(17) -0.0056(16)
    C40 0.064(3) 0.024(2) 0.049(3) 0.004(2) -0.003(3) -0.013(2)
    C41 0.046(3) 0.034(3) 0.057(3) 0.014(2) 0.002(2) -0.009(2)
    C42 0.030(2) 0.035(2) 0.039(3) 0.000(2) -0.0022(19) -0.004(2)
    C43 0.029(2) 0.023(2) 0.025(2) 0.0001(17) -0.0017(16) -0.0045(16)
    C44 0.026(2) 0.056(3) 0.056(3) 0.002(2) -0.004(2) -0.006(3)
    C45 0.027(2) 0.054(3) 0.055(3) -0.020(2) -0.011(2) 0.002(2)
    C46 0.029(2) 0.032(2) 0.034(2) -0.0085(19) -0.0066(18) -0.0040(18)
    C47 0.0202(18) 0.028(2) 0.027(2) -0.0057(17) -0.0032(16) -0.0052(17)
    C48 0.0234(18) 0.0213(19) 0.023(2) -0.0078(16) -0.0036(15) -0.0018(15)
    C49 0.0208(18) 0.0225(19) 0.0217(19) -0.0057(16) 0.0007(15) -0.0083(15)
    C50 0.0214(18) 0.0212(19) 0.023(2) -0.0069(16) 0.0013(15) -0.0030(15)
    C51 0.0195(18) 0.028(2) 0.027(2) -0.0086(17) -0.0029(15) -0.0071(17)
    N7 0.0220(16) 0.0198(16) 0.0254(17) -0.0019(13) -0.0017(13) -0.0039(13)
    N8 0.0227(16) 0.0293(18) 0.038(2) -0.0082(15) -0.0001(15) -0.0131(16)
    N9 0.0225(16) 0.0257(17) 0.0286(18) -0.0034(14) -0.0042(14) -0.0024(14)
    N10 0.0248(17) 0.0297(18) 0.036(2) -0.0060(15) 0.0012(15) -0.0137(15)
    N11 0.0299(18) 0.0257(17) 0.034(2) -0.0100(15) -0.0027(15) -0.0089(15)
    N12 0.0206(15) 0.0227(16) 0.0264(17) -0.0046(14) -0.0023(13) -0.0037(13)
    O1W 0.0167(12) 0.0355(16) 0.0301(15) -0.0063(12) -0.0027(11) -0.0096(12)
    O2W 0.0186(13) 0.0387(16) 0.0320(16) 0.0004(12) -0.0012(11) -0.0118(13)
    O3W 0.0198(13) 0.0401(17) 0.0300(16) -0.0006(13) -0.0008(11) -0.0094(13)
    O4W 0.0235(14) 0.0367(16) 0.0313(16) -0.0084(13) -0.0004(12) -0.0065(13)
    O5W 0.0240(15) 0.0396(18) 0.0339(18) -0.0031(14) -0.0034(13) -0.0102(14)
    O6W 0.0209(13) 0.0361(16) 0.0293(15) -0.0069(12) -0.0022(11) -0.0104(12)
    O7W 0.122(5) 0.256(8) 0.096(4) -0.121(6) -0.064(4) 0.086(5)
_geom_special_details
;
All e.s.d.'s (except the e.s.d. in the dihedral angle between two l.s. planes)
are estimated using the full covariance matrix. The cell e.s.d.'s are taken
into account individually in the estimation of e.s.d.'s in distances, angles
and torsion angles; correlations between e.s.d.'s in cell parameters are only
used when they are defined by crystal symmetry. An approximate (isotropic)
treatment of cell e.s.d.'s is used for estimating e.s.d.'s involving l.s.
planes.
;
loop_
    _geom_bond_atom_site_label_1
    _geom_bond_atom_site_label_2
    _geom_bond_site_symmetry_2
    _geom_bond_distance
    _geom_bond_publ_flag
    Ni1 O3 . 2.047(3) y
    Ni1 O1W . 2.073(3) y
    Ni1 N8 . 2.074(3) y
    Ni1 O2W . 2.078(3) y
    Ni1 N7 . 2.096(3) y
    Ni1 O2 . 2.101(3) y
    Ni2 O6 . 2.036(3) y
    Ni2 O4W . 2.054(3) y
    Ni2 N10 . 2.079(3) y
    Ni2 O3W . 2.080(3) y
    Ni2 N9 . 2.088(3) y
    Ni2 O7 . 2.096(3) y
    Ni3 O11 . 2.049(3) y
    Ni3 O9 . 2.070(3) y
    Ni3 O5W . 2.079(3) y
    Ni3 O6W . 2.081(3) y
    Ni3 N11 . 2.081(3) y
    Ni3 N12 . 2.089(3) y
    O1 C13 . 1.234(5) ?
    O2 C13 . 1.260(4) ?
    O3 C16 . 1.281(5) ?
    O4 C16 . 1.231(5) ?
    O5 C21 . 1.229(5) ?
    O6 C21 . 1.287(5) ?
    O7 C22 . 1.265(4) ?
    O8 C22 . 1.217(5) ?
    O9 C47 . 1.277(5) ?
    O10 C47 . 1.220(5) ?
    O11 C51 . 1.267(5) ?
    O12 C51 . 1.243(5) ?
    C1 N7 . 1.323(5) ?
    C1 C2 . 1.399(6) ?
    C1 H1 . 0.9300 ?
    C2 C3 . 1.367(6) ?
    C2 H2 . 0.9300 ?
    C3 C4 . 1.392(6) ?
    C3 H3 . 0.9300 ?
    C4 C5 . 1.408(5) ?
    C4 C6 . 1.437(6) ?
    C5 N7 . 1.358(5) ?
    C5 C9 . 1.434(5) ?
    C6 C7 . 1.340(7) ?
    C6 H6 . 0.9300 ?
    C7 C8 . 1.438(6) ?
    C7 H7 . 0.9300 ?
    C8 C10 . 1.401(6) ?
    C8 C9 . 1.413(5) ?
    C9 N8 . 1.360(5) ?
    C10 C11 . 1.359(7) ?
    C10 H10 . 0.9300 ?
    C11 C12 . 1.408(6) ?
    C11 H11 . 0.9300 ?
    C12 N8 . 1.328(5) ?
    C12 H12 . 0.9300 ?
    C13 C14 . 1.507(5) ?
    C14 C20 . 1.400(5) ?
    C14 C15 . 1.402(5) ?
    C15 C17 . 1.388(5) ?
    C15 C16 . 1.518(5) ?
    C17 C18 . 1.392(5) ?
    C17 H17 . 0.9300 ?
    C18 C19 . 1.403(5) ?
    C18 C22 . 1.513(5) ?
    C19 C20 . 1.390(5) ?
    C19 C21 . 1.516(5) ?
    C20 H20 . 0.9300 ?
    C23 N9 . 1.329(5) ?
    C23 C24 . 1.395(6) ?
    C23 H23 . 0.9300 ?
    C24 C25 . 1.369(7) ?
    C24 H24 . 0.9300 ?
    C25 C26 . 1.404(6) ?
    C25 H25 . 0.9300 ?
    C26 C27 . 1.401(6) ?
    C26 C28 . 1.434(6) ?
    C27 N9 . 1.361(5) ?
    C27 C31 . 1.437(5) ?
    C28 C29 . 1.341(7) ?
    C28 H28 . 0.9300 ?
    C29 C30 . 1.434(7) ?
    C29 H29 . 0.9300 ?
    C30 C32 . 1.399(7) ?
    C30 C31 . 1.409(6) ?
    C31 N10 . 1.361(5) ?
    C32 C33 . 1.353(8) ?
    C32 H32 . 0.9300 ?
    C33 C34 . 1.420(6) ?
    C33 H33 . 0.9300 ?
    C34 N10 . 1.319(5) ?
    C34 H34 . 0.9300 ?
    C35 N11 . 1.322(5) ?
    C35 C36 . 1.412(6) ?
    C35 H35 . 0.9300 ?
    C36 C37 . 1.350(7) ?
    C36 H36 . 0.9300 ?
    C37 C38 . 1.412(6) ?
    C37 H37 . 0.9300 ?
    C38 C39 . 1.402(6) ?
    C38 C40 . 1.425(7) ?
    C39 N11 . 1.361(5) ?
    C39 C43 . 1.432(5) ?
    C40 C41 . 1.349(7) ?
    C40 H40 . 0.9300 ?
    C41 C42 . 1.436(6) ?
    C41 H41 . 0.9300 ?
    C42 C44 . 1.391(6) ?
    C42 C43 . 1.410(6) ?
    C43 N12 . 1.367(5) ?
    C44 C45 . 1.376(7) ?
    C44 H44 . 0.9300 ?
    C45 C46 . 1.394(6) ?
    C45 H45 . 0.9300 ?
    C46 N12 . 1.322(5) ?
    C46 H46 . 0.9300 ?
    C47 C48 . 1.520(5) ?
    C48 C50 . 1.395(5) ?
    C48 C49 . 1.396(5) ?
    C49 C50 2_556 1.393(5) ?
    C49 H49 . 0.9300 ?
    C50 C49 2_556 1.393(5) ?
    C50 C51 . 1.515(5) ?
    O1W H1WA . 0.8064 ?
    O1W H1WB . 0.8787 ?
    O2W H2WA . 0.8203 ?
    O2W H2WB . 0.7666 ?
    O3W H3WA . 0.7423 ?
    O3W H3WB . 0.7034 ?
    O4W H4WA . 0.8913 ?
    O4W H4WB . 0.7379 ?
    O5W H5WA . 0.77(5) ?
    O5W H5WB . 0.82(5) ?
    O6W H6WA . 0.7603 ?
    O6W H6WB . 0.8715 ?
    O7W H7WA . 0.8486 ?
    O7W H7WB . 0.8493 ?
loop_
    _geom_angle_atom_site_label_1
    _geom_angle_atom_site_label_2
    _geom_angle_atom_site_label_3
    _geom_angle_site_symmetry_1
    _geom_angle_site_symmetry_3
    _geom_angle
    _geom_angle_publ_flag
    O3 Ni1 O1W . . 93.20(11) ?
    O3 Ni1 N8 . . 173.58(11) ?
    O1W Ni1 N8 . . 91.69(13) ?
    O3 Ni1 O2W . . 90.27(11) ?
    O1W Ni1 O2W . . 89.78(11) ?
    N8 Ni1 O2W . . 93.92(12) ?
    O3 Ni1 N7 . . 96.05(11) ?
    O1W Ni1 N7 . . 89.19(12) ?
    N8 Ni1 N7 . . 79.85(13) ?
    O2W Ni1 N7 . . 173.65(11) ?
    O3 Ni1 O2 . . 86.80(11) ?
    O1W Ni1 O2 . . 172.50(10) ?
    N8 Ni1 O2 . . 88.89(13) ?
    O2W Ni1 O2 . . 82.73(11) ?
    N7 Ni1 O2 . . 98.27(12) ?
    O6 Ni2 O4W . . 92.36(11) ?
    O6 Ni2 N10 . . 174.83(11) ?
    O4W Ni2 N10 . . 91.26(13) ?
    O6 Ni2 O3W . . 90.41(11) ?
    O4W Ni2 O3W . . 91.38(11) ?
    N10 Ni2 O3W . . 93.20(12) ?
    O6 Ni2 N9 . . 96.53(12) ?
    O4W Ni2 N9 . . 86.44(12) ?
    N10 Ni2 N9 . . 79.99(13) ?
    O3W Ni2 N9 . . 172.79(12) ?
    O6 Ni2 O7 . . 87.05(12) ?
    O4W Ni2 O7 . . 172.34(11) ?
    N10 Ni2 O7 . . 89.86(13) ?
    O3W Ni2 O7 . . 80.99(11) ?
    N9 Ni2 O7 . . 101.22(12) ?
    O11 Ni3 O9 . . 89.64(12) ?
    O11 Ni3 O5W . . 91.36(12) ?
    O9 Ni3 O5W . . 85.65(13) ?
    O11 Ni3 O6W . . 91.95(11) ?
    O9 Ni3 O6W . . 170.55(10) ?
    O5W Ni3 O6W . . 85.00(12) ?
    O11 Ni3 N11 . . 174.19(12) ?
    O9 Ni3 N11 . . 89.31(13) ?
    O5W Ni3 N11 . . 94.27(13) ?
    O6W Ni3 N11 . . 90.02(13) ?
    O11 Ni3 N12 . . 94.73(12) ?
    O9 Ni3 N12 . . 95.94(12) ?
    O5W Ni3 N12 . . 173.72(12) ?
    O6W Ni3 N12 . . 93.21(12) ?
    N11 Ni3 N12 . . 79.70(13) ?
    C13 O2 Ni1 . . 122.2(3) ?
    C16 O3 Ni1 . . 121.0(2) ?
    C21 O6 Ni2 . . 119.8(2) ?
    C22 O7 Ni2 . . 120.7(3) ?
    C47 O9 Ni3 . . 139.8(2) ?
    C51 O11 Ni3 . . 128.3(2) ?
    N7 C1 C2 . . 122.6(4) ?
    N7 C1 H1 . . 118.7 ?
    C2 C1 H1 . . 118.7 ?
    C3 C2 C1 . . 118.9(4) ?
    C3 C2 H2 . . 120.5 ?
    C1 C2 H2 . . 120.5 ?
    C2 C3 C4 . . 120.4(4) ?
    C2 C3 H3 . . 119.8 ?
    C4 C3 H3 . . 119.8 ?
    C3 C4 C5 . . 116.9(4) ?
    C3 C4 C6 . . 124.8(4) ?
    C5 C4 C6 . . 118.3(4) ?
    N7 C5 C4 . . 122.7(4) ?
    N7 C5 C9 . . 117.0(3) ?
    C4 C5 C9 . . 120.2(4) ?
    C7 C6 C4 . . 121.9(4) ?
    C7 C6 H6 . . 119.0 ?
    C4 C6 H6 . . 119.0 ?
    C6 C7 C8 . . 121.0(4) ?
    C6 C7 H7 . . 119.5 ?
    C8 C7 H7 . . 119.5 ?
    C10 C8 C9 . . 117.2(4) ?
    C10 C8 C7 . . 123.9(4) ?
    C9 C8 C7 . . 118.9(4) ?
    N8 C9 C8 . . 123.0(4) ?
    N8 C9 C5 . . 117.4(3) ?
    C8 C9 C5 . . 119.6(4) ?
    C11 C10 C8 . . 119.3(4) ?
    C11 C10 H10 . . 120.3 ?
    C8 C10 H10 . . 120.3 ?
    C10 C11 C12 . . 120.4(4) ?
    C10 C11 H11 . . 119.8 ?
    C12 C11 H11 . . 119.8 ?
    N8 C12 C11 . . 121.8(4) ?
    N8 C12 H12 . . 119.1 ?
    C11 C12 H12 . . 119.1 ?
    O1 C13 O2 . . 124.4(3) ?
    O1 C13 C14 . . 116.7(3) ?
    O2 C13 C14 . . 118.9(3) ?
    C20 C14 C15 . . 119.3(3) ?
    C20 C14 C13 . . 117.9(3) ?
    C15 C14 C13 . . 122.9(3) ?
    C17 C15 C14 . . 118.1(3) ?
    C17 C15 C16 . . 116.3(3) ?
    C14 C15 C16 . . 125.6(3) ?
    O4 C16 O3 . . 124.4(3) ?
    O4 C16 C15 . . 118.2(3) ?
    O3 C16 C15 . . 116.9(3) ?
    C15 C17 C18 . . 122.8(3) ?
    C15 C17 H17 . . 118.6 ?
    C18 C17 H17 . . 118.6 ?
    C17 C18 C19 . . 119.3(3) ?
    C17 C18 C22 . . 117.9(3) ?
    C19 C18 C22 . . 122.8(3) ?
    C20 C19 C18 . . 118.1(3) ?
    C20 C19 C21 . . 115.5(3) ?
    C18 C19 C21 . . 126.2(3) ?
    C19 C20 C14 . . 122.4(3) ?
    C19 C20 H20 . . 118.8 ?
    C14 C20 H20 . . 118.8 ?
    O5 C21 O6 . . 124.5(3) ?
    O5 C21 C19 . . 119.5(3) ?
    O6 C21 C19 . . 115.5(3) ?
    O8 C22 O7 . . 124.5(3) ?
    O8 C22 C18 . . 118.4(3) ?
    O7 C22 C18 . . 117.1(3) ?
    N9 C23 C24 . . 123.1(4) ?
    N9 C23 H23 . . 118.4 ?
    C24 C23 H23 . . 118.4 ?
    C25 C24 C23 . . 118.8(4) ?
    C25 C24 H24 . . 120.6 ?
    C23 C24 H24 . . 120.6 ?
    C24 C25 C26 . . 120.2(4) ?
    C24 C25 H25 . . 119.9 ?
    C26 C25 H25 . . 119.9 ?
    C27 C26 C25 . . 116.8(4) ?
    C27 C26 C28 . . 118.9(4) ?
    C25 C26 C28 . . 124.3(4) ?
    N9 C27 C26 . . 123.3(4) ?
    N9 C27 C31 . . 116.6(3) ?
    C26 C27 C31 . . 120.1(4) ?
    C29 C28 C26 . . 121.1(4) ?
    C29 C28 H28 . . 119.5 ?
    C26 C28 H28 . . 119.5 ?
    C28 C29 C30 . . 121.7(4) ?
    C28 C29 H29 . . 119.2 ?
    C30 C29 H29 . . 119.2 ?
    C32 C30 C31 . . 116.8(4) ?
    C32 C30 C29 . . 124.6(4) ?
    C31 C30 C29 . . 118.6(4) ?
    N10 C31 C30 . . 122.7(4) ?
    N10 C31 C27 . . 117.7(3) ?
    C30 C31 C27 . . 119.5(4) ?
    C33 C32 C30 . . 120.5(4) ?
    C33 C32 H32 . . 119.8 ?
    C30 C32 H32 . . 119.8 ?
    C32 C33 C34 . . 119.4(4) ?
    C32 C33 H33 . . 120.3 ?
    C34 C33 H33 . . 120.3 ?
    N10 C34 C33 . . 121.7(5) ?
    N10 C34 H34 . . 119.2 ?
    C33 C34 H34 . . 119.2 ?
    N11 C35 C36 . . 122.5(5) ?
    N11 C35 H35 . . 118.8 ?
    C36 C35 H35 . . 118.8 ?
    C37 C36 C35 . . 119.7(4) ?
    C37 C36 H36 . . 120.2 ?
    C35 C36 H36 . . 120.2 ?
    C36 C37 C38 . . 119.8(4) ?
    C36 C37 H37 . . 120.1 ?
    C38 C37 H37 . . 120.1 ?
    C39 C38 C37 . . 116.8(4) ?
    C39 C38 C40 . . 119.5(4) ?
    C37 C38 C40 . . 123.7(4) ?
    N11 C39 C38 . . 123.5(4) ?
    N11 C39 C43 . . 117.4(3) ?
    C38 C39 C43 . . 119.2(4) ?
    C41 C40 C38 . . 121.6(4) ?
    C41 C40 H40 . . 119.2 ?
    C38 C40 H40 . . 119.2 ?
    C40 C41 C42 . . 120.8(4) ?
    C40 C41 H41 . . 119.6 ?
    C42 C41 H41 . . 119.6 ?
    C44 C42 C43 . . 117.1(4) ?
    C44 C42 C41 . . 124.4(4) ?
    C43 C42 C41 . . 118.5(4) ?
    N12 C43 C42 . . 122.7(4) ?
    N12 C43 C39 . . 116.7(3) ?
    C42 C43 C39 . . 120.5(4) ?
    C45 C44 C42 . . 120.0(4) ?
    C45 C44 H44 . . 120.0 ?
    C42 C44 H44 . . 120.0 ?
    C44 C45 C46 . . 119.0(4) ?
    C44 C45 H45 . . 120.5 ?
    C46 C45 H45 . . 120.5 ?
    N12 C46 C45 . . 123.1(4) ?
    N12 C46 H46 . . 118.5 ?
    C45 C46 H46 . . 118.5 ?
    O10 C47 O9 . . 124.5(3) ?
    O10 C47 C48 . . 117.5(3) ?
    O9 C47 C48 . . 118.0(3) ?
    C50 C48 C49 . . 118.3(3) ?
    C50 C48 C47 . . 123.9(3) ?
    C49 C48 C47 . . 117.7(3) ?
    C50 C49 C48 2_556 . 122.1(3) ?
    C50 C49 H49 2_556 . 118.9 ?
    C48 C49 H49 . . 118.9 ?
    C49 C50 C48 2_556 . 119.6(3) ?
    C49 C50 C51 2_556 . 116.4(3) ?
    C48 C50 C51 . . 124.1(3) ?
    O12 C51 O11 . . 123.3(3) ?
    O12 C51 C50 . . 116.5(3) ?
    O11 C51 C50 . . 120.0(3) ?
    C1 N7 C5 . . 118.4(3) ?
    C1 N7 Ni1 . . 129.1(3) ?
    C5 N7 Ni1 . . 112.5(2) ?
    C12 N8 C9 . . 118.2(4) ?
    C12 N8 Ni1 . . 128.8(3) ?
    C9 N8 Ni1 . . 113.0(2) ?
    C23 N9 C27 . . 117.6(3) ?
    C23 N9 Ni2 . . 129.4(3) ?
    C27 N9 Ni2 . . 113.0(2) ?
    C34 N10 C31 . . 118.9(4) ?
    C34 N10 Ni2 . . 128.4(3) ?
    C31 N10 Ni2 . . 112.7(3) ?
    C35 N11 C39 . . 117.8(4) ?
    C35 N11 Ni3 . . 129.3(3) ?
    C39 N11 Ni3 . . 112.9(2) ?
    C46 N12 C43 . . 117.9(3) ?
    C46 N12 Ni3 . . 129.5(3) ?
    C43 N12 Ni3 . . 112.6(2) ?
    Ni1 O1W H1WA . . 119.8 ?
    Ni1 O1W H1WB . . 103.6 ?
    H1WA O1W H1WB . . 108.7 ?
    Ni1 O2W H2WA . . 113.8 ?
    Ni1 O2W H2WB . . 117.3 ?
    H2WA O2W H2WB . . 113.6 ?
    Ni2 O3W H3WA . . 114.0 ?
    Ni2 O3W H3WB . . 111.8 ?
    H3WA O3W H3WB . . 119.0 ?
    Ni2 O4W H4WA . . 110.3 ?
    Ni2 O4W H4WB . . 122.7 ?
    H4WA O4W H4WB . . 102.0 ?
    Ni3 O5W H5WA . . 110(4) ?
    Ni3 O5W H5WB . . 120(3) ?
    H5WA O5W H5WB . . 104(5) ?
    Ni3 O6W H6WA . . 123.6 ?
    Ni3 O6W H6WB . . 110.5 ?
    H6WA O6W H6WB . . 100.2 ?
    H7WA O7W H7WB . . 107.9 ?
loop_
    _geom_torsion_atom_site_label_1
    _geom_torsion_atom_site_label_2
    _geom_torsion_atom_site_label_3
    _geom_torsion_atom_site_label_4
    _geom_torsion_site_symmetry_1
    _geom_torsion_site_symmetry_2
    _geom_torsion_site_symmetry_3
    _geom_torsion_site_symmetry_4
    _geom_torsion
    _geom_torsion_publ_flag
    O3 Ni1 O2 C13 . . . . -85.8(3) ?
    O1W Ni1 O2 C13 . . . . -176.1(7) ?
    N8 Ni1 O2 C13 . . . . 89.4(3) ?
    O2W Ni1 O2 C13 . . . . -176.5(3) ?
    N7 Ni1 O2 C13 . . . . 9.8(3) ?
    O1W Ni1 O3 C16 . . . . -172.7(3) ?
    N8 Ni1 O3 C16 . . . . -33.2(13) ?
    O2W Ni1 O3 C16 . . . . 97.5(3) ?
    N7 Ni1 O3 C16 . . . . -83.2(3) ?
    O2 Ni1 O3 C16 . . . . 14.8(3) ?
    O4W Ni2 O6 C21 . . . . 173.0(3) ?
    N10 Ni2 O6 C21 . . . . 38.8(16) ?
    O3W Ni2 O6 C21 . . . . -95.6(3) ?
    N9 Ni2 O6 C21 . . . . 86.4(3) ?
    O7 Ni2 O6 C21 . . . . -14.6(3) ?
    O6 Ni2 O7 C22 . . . . 89.0(3) ?
    O4W Ni2 O7 C22 . . . . 174.8(7) ?
    N10 Ni2 O7 C22 . . . . -86.8(3) ?
    O3W Ni2 O7 C22 . . . . 179.9(3) ?
    N9 Ni2 O7 C22 . . . . -7.0(3) ?
    O11 Ni3 O9 C47 . . . . -47.2(4) ?
    O5W Ni3 O9 C47 . . . . -138.6(4) ?
    O6W Ni3 O9 C47 . . . . -147.0(6) ?
    N11 Ni3 O9 C47 . . . . 127.1(4) ?
    N12 Ni3 O9 C47 . . . . 47.5(4) ?
    O9 Ni3 O11 C51 . . . . 16.6(3) ?
    O5W Ni3 O11 C51 . . . . 102.2(3) ?
    O6W Ni3 O11 C51 . . . . -172.7(3) ?
    N11 Ni3 O11 C51 . . . . -63.0(14) ?
    N12 Ni3 O11 C51 . . . . -79.3(3) ?
    N7 C1 C2 C3 . . . . 2.9(7) ?
    C1 C2 C3 C4 . . . . 0.2(7) ?
    C2 C3 C4 C5 . . . . -2.3(6) ?
    C2 C3 C4 C6 . . . . 175.8(4) ?
    C3 C4 C5 N7 . . . . 1.6(6) ?
    C6 C4 C5 N7 . . . . -176.6(4) ?
    C3 C4 C5 C9 . . . . -180.0(4) ?
    C6 C4 C5 C9 . . . . 1.8(6) ?
    C3 C4 C6 C7 . . . . -179.2(4) ?
    C5 C4 C6 C7 . . . . -1.1(7) ?
    C4 C6 C7 C8 . . . . 0.5(7) ?
    C6 C7 C8 C10 . . . . 178.4(4) ?
    C6 C7 C8 C9 . . . . -0.6(7) ?
    C10 C8 C9 N8 . . . . 1.3(6) ?
    C7 C8 C9 N8 . . . . -179.7(4) ?
    C10 C8 C9 C5 . . . . -177.8(4) ?
    C7 C8 C9 C5 . . . . 1.2(6) ?
    N7 C5 C9 N8 . . . . -2.5(5) ?
    C4 C5 C9 N8 . . . . 179.0(4) ?
    N7 C5 C9 C8 . . . . 176.6(3) ?
    C4 C5 C9 C8 . . . . -1.9(6) ?
    C9 C8 C10 C11 . . . . -1.2(7) ?
    C7 C8 C10 C11 . . . . 179.8(5) ?
    C8 C10 C11 C12 . . . . -0.3(8) ?
    C10 C11 C12 N8 . . . . 2.0(9) ?
    Ni1 O2 C13 O1 . . . . -128.4(4) ?
    Ni1 O2 C13 C14 . . . . 52.9(4) ?
    O1 C13 C14 C20 . . . . 21.5(5) ?
    O2 C13 C14 C20 . . . . -159.7(4) ?
    O1 C13 C14 C15 . . . . -159.6(4) ?
    O2 C13 C14 C15 . . . . 19.2(6) ?
    C20 C14 C15 C17 . . . . -1.1(6) ?
    C13 C14 C15 C17 . . . . 179.9(3) ?
    C20 C14 C15 C16 . . . . 175.2(4) ?
    C13 C14 C15 C16 . . . . -3.7(6) ?
    Ni1 O3 C16 O4 . . . . -128.9(3) ?
    Ni1 O3 C16 C15 . . . . 59.4(4) ?
    C17 C15 C16 O4 . . . . -71.3(5) ?
    C14 C15 C16 O4 . . . . 112.3(4) ?
    C17 C15 C16 O3 . . . . 101.0(4) ?
    C14 C15 C16 O3 . . . . -75.4(5) ?
    C14 C15 C17 C18 . . . . -0.2(6) ?
    C16 C15 C17 C18 . . . . -176.8(4) ?
    C15 C17 C18 C19 . . . . 1.7(6) ?
    C15 C17 C18 C22 . . . . -178.6(4) ?
    C17 C18 C19 C20 . . . . -1.9(6) ?
    C22 C18 C19 C20 . . . . 178.4(3) ?
    C17 C18 C19 C21 . . . . -177.2(4) ?
    C22 C18 C19 C21 . . . . 3.1(6) ?
    C18 C19 C20 C14 . . . . 0.7(6) ?
    C21 C19 C20 C14 . . . . 176.5(4) ?
    C15 C14 C20 C19 . . . . 0.8(6) ?
    C13 C14 C20 C19 . . . . 179.9(4) ?
    Ni2 O6 C21 O5 . . . . 127.8(4) ?
    Ni2 O6 C21 C19 . . . . -60.2(4) ?
    C20 C19 C21 O5 . . . . 73.9(5) ?
    C18 C19 C21 O5 . . . . -110.7(5) ?
    C20 C19 C21 O6 . . . . -98.5(4) ?
    C18 C19 C21 O6 . . . . 76.9(5) ?
    Ni2 O7 C22 O8 . . . . 126.0(4) ?
    Ni2 O7 C22 C18 . . . . -55.6(4) ?
    C17 C18 C22 O8 . . . . -18.7(6) ?
    C19 C18 C22 O8 . . . . 161.0(4) ?
    C17 C18 C22 O7 . . . . 162.9(4) ?
    C19 C18 C22 O7 . . . . -17.4(6) ?
    N9 C23 C24 C25 . . . . -2.9(7) ?
    C23 C24 C25 C26 . . . . -1.2(7) ?
    C24 C25 C26 C27 . . . . 2.7(7) ?
    C24 C25 C26 C28 . . . . -176.4(4) ?
    C25 C26 C27 N9 . . . . -0.5(6) ?
    C28 C26 C27 N9 . . . . 178.7(4) ?
    C25 C26 C27 C31 . . . . 180.0(4) ?
    C28 C26 C27 C31 . . . . -0.8(6) ?
    C27 C26 C28 C29 . . . . -0.7(7) ?
    C25 C26 C28 C29 . . . . 178.4(5) ?
    C26 C28 C29 C30 . . . . 1.1(7) ?
    C28 C29 C30 C32 . . . . 179.2(5) ?
    C28 C29 C30 C31 . . . . 0.0(7) ?
    C32 C30 C31 N10 . . . . -0.5(6) ?
    C29 C30 C31 N10 . . . . 178.8(4) ?
    C32 C30 C31 C27 . . . . 179.2(4) ?
    C29 C30 C31 C27 . . . . -1.5(6) ?
    N9 C27 C31 N10 . . . . 2.2(5) ?
    C26 C27 C31 N10 . . . . -178.3(4) ?
    N9 C27 C31 C30 . . . . -177.6(4) ?
    C26 C27 C31 C30 . . . . 1.9(6) ?
    C31 C30 C32 C33 . . . . 1.7(7) ?
    C29 C30 C32 C33 . . . . -177.5(5) ?
    C30 C32 C33 C34 . . . . -1.5(8) ?
    C32 C33 C34 N10 . . . . 0.1(8) ?
    N11 C35 C36 C37 . . . . -0.6(8) ?
    C35 C36 C37 C38 . . . . -0.8(8) ?
    C36 C37 C38 C39 . . . . 0.8(7) ?
    C36 C37 C38 C40 . . . . -178.0(5) ?
    C37 C38 C39 N11 . . . . 0.6(7) ?
    C40 C38 C39 N11 . . . . 179.5(4) ?
    C37 C38 C39 C43 . . . . -178.4(4) ?
    C40 C38 C39 C43 . . . . 0.5(6) ?
    C39 C38 C40 C41 . . . . -0.9(7) ?
    C37 C38 C40 C41 . . . . 177.9(5) ?
    C38 C40 C41 C42 . . . . 1.0(8) ?
    C40 C41 C42 C44 . . . . -179.9(5) ?
    C40 C41 C42 C43 . . . . -0.7(7) ?
    C44 C42 C43 N12 . . . . 1.7(6) ?
    C41 C42 C43 N12 . . . . -177.5(4) ?
    C44 C42 C43 C39 . . . . 179.6(4) ?
    C41 C42 C43 C39 . . . . 0.4(6) ?
    N11 C39 C43 N12 . . . . -1.3(6) ?
    C38 C39 C43 N12 . . . . 177.7(4) ?
    N11 C39 C43 C42 . . . . -179.3(4) ?
    C38 C39 C43 C42 . . . . -0.3(6) ?
    C43 C42 C44 C45 . . . . -2.8(7) ?
    C41 C42 C44 C45 . . . . 176.3(5) ?
    C42 C44 C45 C46 . . . . 0.1(8) ?
    C44 C45 C46 N12 . . . . 4.2(7) ?
    Ni3 O9 C47 O10 . . . . -177.5(3) ?
    Ni3 O9 C47 C48 . . . . 0.5(6) ?
    O10 C47 C48 C50 . . . . -135.4(4) ?
    O9 C47 C48 C50 . . . . 46.4(5) ?
    O10 C47 C48 C49 . . . . 42.8(5) ?
    O9 C47 C48 C49 . . . . -135.4(4) ?
    C50 C48 C49 C50 . . . 2_556 0.1(6) ?
    C47 C48 C49 C50 . . . 2_556 -178.2(4) ?
    C49 C48 C50 C49 . . . 2_556 -0.1(6) ?
    C47 C48 C50 C49 . . . 2_556 178.1(4) ?
    C49 C48 C50 C51 . . . . -177.9(4) ?
    C47 C48 C50 C51 . . . . 0.3(6) ?
    Ni3 O11 C51 O12 . . . . -137.6(3) ?
    Ni3 O11 C51 C50 . . . . 47.6(5) ?
    C49 C50 C51 O12 2_556 . . . -66.9(5) ?
    C48 C50 C51 O12 . . . . 111.0(4) ?
    C49 C50 C51 O11 2_556 . . . 108.2(4) ?
    C48 C50 C51 O11 . . . . -73.9(5) ?
    C2 C1 N7 C5 . . . . -3.7(6) ?
    C2 C1 N7 Ni1 . . . . 173.8(3) ?
    C4 C5 N7 C1 . . . . 1.3(6) ?
    C9 C5 N7 C1 . . . . -177.1(3) ?
    C4 C5 N7 Ni1 . . . . -176.5(3) ?
    C9 C5 N7 Ni1 . . . . 5.0(4) ?
    O3 Ni1 N7 C1 . . . . -7.0(3) ?
    O1W Ni1 N7 C1 . . . . 86.2(3) ?
    N8 Ni1 N7 C1 . . . . 178.0(4) ?
    O2W Ni1 N7 C1 . . . . 166.8(9) ?
    O2 Ni1 N7 C1 . . . . -94.6(3) ?
    O3 Ni1 N7 C5 . . . . 170.6(3) ?
    O1W Ni1 N7 C5 . . . . -96.3(3) ?
    N8 Ni1 N7 C5 . . . . -4.4(3) ?
    O2W Ni1 N7 C5 . . . . -15.6(12) ?
    O2 Ni1 N7 C5 . . . . 83.0(3) ?
    C11 C12 N8 C9 . . . . -2.0(7) ?
    C11 C12 N8 Ni1 . . . . 179.0(4) ?
    C8 C9 N8 C12 . . . . 0.3(6) ?
    C5 C9 N8 C12 . . . . 179.4(4) ?
    C8 C9 N8 Ni1 . . . . 179.5(3) ?
    C5 C9 N8 Ni1 . . . . -1.5(4) ?
    O3 Ni1 N8 C12 . . . . 131.4(11) ?
    O1W Ni1 N8 C12 . . . . -89.0(4) ?
    O2W Ni1 N8 C12 . . . . 0.9(4) ?
    N7 Ni1 N8 C12 . . . . -177.8(4) ?
    O2 Ni1 N8 C12 . . . . 83.6(4) ?
    O3 Ni1 N8 C9 . . . . -47.6(13) ?
    O1W Ni1 N8 C9 . . . . 92.0(3) ?
    O2W Ni1 N8 C9 . . . . -178.1(3) ?
    N7 Ni1 N8 C9 . . . . 3.1(3) ?
    O2 Ni1 N8 C9 . . . . -95.5(3) ?
    C24 C23 N9 C27 . . . . 5.0(6) ?
    C24 C23 N9 Ni2 . . . . -177.0(3) ?
    C26 C27 N9 C23 . . . . -3.2(6) ?
    C31 C27 N9 C23 . . . . 176.3(4) ?
    C26 C27 N9 Ni2 . . . . 178.4(3) ?
    C31 C27 N9 Ni2 . . . . -2.1(4) ?
    O6 Ni2 N9 C23 . . . . 6.9(4) ?
    O4W Ni2 N9 C23 . . . . -85.0(4) ?
    N10 Ni2 N9 C23 . . . . -176.9(4) ?
    O3W Ni2 N9 C23 . . . . -157.5(8) ?
    O7 Ni2 N9 C23 . . . . 95.2(4) ?
    O6 Ni2 N9 C27 . . . . -174.9(3) ?
    O4W Ni2 N9 C27 . . . . 93.1(3) ?
    N10 Ni2 N9 C27 . . . . 1.2(3) ?
    O3W Ni2 N9 C27 . . . . 20.6(11) ?
    O7 Ni2 N9 C27 . . . . -86.6(3) ?
    C33 C34 N10 C31 . . . . 1.1(7) ?
    C33 C34 N10 Ni2 . . . . -178.4(4) ?
    C30 C31 N10 C34 . . . . -0.9(6) ?
    C27 C31 N10 C34 . . . . 179.4(4) ?
    C30 C31 N10 Ni2 . . . . 178.7(3) ?
    C27 C31 N10 Ni2 . . . . -1.0(5) ?
    O6 Ni2 N10 C34 . . . . -132.4(14) ?
    O4W Ni2 N10 C34 . . . . 93.3(4) ?
    O3W Ni2 N10 C34 . . . . 1.9(4) ?
    N9 Ni2 N10 C34 . . . . 179.5(4) ?
    O7 Ni2 N10 C34 . . . . -79.1(4) ?
    O6 Ni2 N10 C31 . . . . 48.1(16) ?
    O4W Ni2 N10 C31 . . . . -86.3(3) ?
    O3W Ni2 N10 C31 . . . . -177.7(3) ?
    N9 Ni2 N10 C31 . . . . -0.1(3) ?
    O7 Ni2 N10 C31 . . . . 101.3(3) ?
    C36 C35 N11 C39 . . . . 1.9(7) ?
    C36 C35 N11 Ni3 . . . . -175.3(4) ?
    C38 C39 N11 C35 . . . . -2.0(6) ?
    C43 C39 N11 C35 . . . . 177.0(4) ?
    C38 C39 N11 Ni3 . . . . 175.7(3) ?
    C43 C39 N11 Ni3 . . . . -5.3(5) ?
    O11 Ni3 N11 C35 . . . . 167.8(11) ?
    O9 Ni3 N11 C35 . . . . 88.1(4) ?
    O5W Ni3 N11 C35 . . . . 2.5(4) ?
    O6W Ni3 N11 C35 . . . . -82.5(4) ?
    N12 Ni3 N11 C35 . . . . -175.7(4) ?
    O11 Ni3 N11 C39 . . . . -9.6(15) ?
    O9 Ni3 N11 C39 . . . . -89.3(3) ?
    O5W Ni3 N11 C39 . . . . -174.8(3) ?
    O6W Ni3 N11 C39 . . . . 100.2(3) ?
    N12 Ni3 N11 C39 . . . . 6.9(3) ?
    C45 C46 N12 C43 . . . . -5.2(6) ?
    C45 C46 N12 Ni3 . . . . 171.3(3) ?
    C42 C43 N12 C46 . . . . 2.2(6) ?
    C39 C43 N12 C46 . . . . -175.7(4) ?
    C42 C43 N12 Ni3 . . . . -174.9(3) ?
    C39 C43 N12 Ni3 . . . . 7.2(4) ?
    O11 Ni3 N12 C46 . . . . -5.9(4) ?
    O9 Ni3 N12 C46 . . . . -96.1(4) ?
    O5W Ni3 N12 C46 . . . . 159.5(11) ?
    O6W Ni3 N12 C46 . . . . 86.3(4) ?
    N11 Ni3 N12 C46 . . . . 175.7(4) ?
    O11 Ni3 N12 C43 . . . . 170.7(3) ?
    O9 Ni3 N12 C43 . . . . 80.6(3) ?
    O5W Ni3 N12 C43 . . . . -23.8(13) ?
    O6W Ni3 N12 C43 . . . . -97.0(3) ?
    N11 Ni3 N12 C43 . . . . -7.6(3) ?
loop_
    _geom_hbond_atom_site_label_D
    _geom_hbond_atom_site_label_H
    _geom_hbond_atom_site_label_A
    _geom_hbond_site_symmetry_A
    _geom_hbond_distance_DH
    _geom_hbond_distance_HA
    _geom_hbond_distance_DA
    _geom_hbond_angle_DHA
    O1W H1WA O4 2_855 0.81 1.97 2.774(4) 176
    O1W H1WB O8 2_755 0.88 1.81 2.667(4) 163
    O2W H2WA O7 1_655 0.82 2.32 3.122(4) 168
    O2W H2WB O3 2_855 0.77 2.00 2.740(4) 161
    O3W H3WA O11 . 0.74 2.05 2.767(4) 163
    O3W H3WB O2 1_455 0.70 2.44 3.120(4) 164
    O4W H4WA O10 2_656 0.89 1.87 2.746(4) 166
    O5W H5WA O6 . 0.78(4) 1.92(4) 2.692(4) 173(4)
    O6W H6WA O5 . 0.76 2.12 2.874(4) 174
    O6W H6WB O1 1_455 0.87 1.80 2.622(4) 156
    O7W H7WA O9 2_666 0.85 2.05 2.893(6) 172
    O7W H7WB O12 1_565 0.85 2.15 2.797(6) 132
data_global
_journal_date_recd_electronic     2011-12-24
_journal_date_accepted     2012-02-03
_journal_name_full     'Acta Crystallographica, Section E'
_journal_year     2012
_journal_volume     68
_journal_issue      3
_journal_page_first     m268
_journal_page_last     m269
_journal_paper_category     QM
_journal_paper_doi     10.1107/S1600536812004618
_journal_coeditor_code     HB6579
_publ_contact_author_name     'Xiao-yang Yu'
_publ_contact_author_address
;
College of Chemical and Pharmaceutical Engineering,
Jilin Institute of Chemical Technology, Jilin City, Jilin 132022
People's Republic of China
;
_publ_contact_author_email     cfzhuang163@163.com
_publ_contact_author_fax     '86-871-3863377'
_publ_contact_author_phone     '86-871-3863377'
_publ_section_title
;\
\m-Benzene-1,2,4,5-tetracarboxylato-\k^4^<i>O</i>^1^,<i>O</i>^2^:<i>O</i>^4^,\
<i>O</i>^5^-bis[diaqua(phenanthroline-\k^2^<i>N</i>,<i>N</i>')nickel(II)]
0.67-hydrate
;
loop_
    _publ_author_name
    _publ_author_address
    'Changfu Zhuang'
;
Institute of Material Engineering
Southwest Forestry University
Kunming 650224
People's Republic of China
;
    'Ning Li'
;
Pharmacy Department
Hospital of Faw
2643 Dongfeng Street
Changchun
Jilin 130011
People's Republic of China
;
    'Xiao-yang Yu'
;
College of Chemical and Pharmaceutical Engineering
Jilin Institute of Chemical Technology
Jilin 132022
People's Republic of China
;
