# Supplementary material for: μ-Benzene-1,2,4,5-tetra­carboxyl­ato-κ4 O 1,O 2:O 4,O 5-bis­[diaqua(phen­an­thro­line-κ2 N,N′)nickel(II)] 0.67-hydrate
Source: Acta Crystallogr Sect E Struct Rep Online. 2012 Feb 10;68(Pt 3):m268–9. doi: 10.1107/S1600536812004618 (PMC3297230; doi:10.1107/S1600536812004618)
Supplement: Supplementary file 2 [file e-68-0m268-Isup2.hkl]

# 
# h,k,l, Fc-squared, Fo-squared, sigma(Fo-squared) and status flag 
# 
data_I
_shelx_title '    P-1' 
_shelx_refln_list_code          4 
_shelx_F_calc_maximum      392.36 
_exptl_crystal_F_000      1250.00 
_reflns_d_resolution_high  0.8107 
 
loop_ 
 _symmetry_equiv_pos_as_xyz 
 'x, y, z' 
 '-x, -y, -z' 
 
_cell_length_a     9.8550 
_cell_length_b    11.7730 
_cell_length_c    21.8030 
_cell_angle_alpha  80.180 
_cell_angle_beta   78.230 
_cell_angle_gamma  75.270 
 
_shelx_F_squared_multiplier     1.000 
 
loop_ 
 _refln_index_h 
 _refln_index_k 
 _refln_index_l 
 _refln_F_squared_calc 
 _refln_F_squared_meas 
 _refln_F_squared_sigma 
 _refln_observed_status 
   2   0   0     9595.65    11050.37    101.21 o 
   3   0   0    32255.13    33517.71    476.40 o 
   4   0   0    16120.97    17623.88    225.83 o 
   5   0   0     5428.39     6133.48     73.74 o 
   6   0   0    12767.19    13132.33    184.05 o 
   7   0   0      325.64      396.87     55.32 o 
   8   0   0      888.15      993.08     43.02 o 
   9   0   0     3259.56     3249.67    183.63 o 
  10   0   0      385.08      408.02     38.83 o 
  11   0   0       77.38       43.01     30.40 o 
 -11   1   0       74.39       70.56     44.66 o 
 -10   1   0       17.31       74.64     30.87 o 
  -9   1   0      457.21      531.23     37.12 o 
  -8   1   0     1166.66      944.21     93.36 o 
  -7   1   0      550.74      542.09     34.12 o 
  -6   1   0     4946.50     5152.20     80.44 o 
  -5   1   0    14247.17    15354.83    207.55 o 
  -4   1   0     4522.06     4811.12     58.37 o 
  -3   1   0    13397.19    13422.42    172.92 o 
  -2   1   0    38599.61    40604.56    737.90 o 
  -1   1   0     6672.76     7137.63     86.30 o 
   2   1   0      233.92      206.64      7.40 o 
   3   1   0    15155.44    15936.45    157.44 o 
   4   1   0    18770.79    20026.45    211.62 o 
   5   1   0     1977.67     1849.19     48.46 o 
   6   1   0     2169.05     2199.28     47.81 o 
   7   1   0     1946.45     1886.35     46.14 o 
   8   1   0     2190.28     2172.33     77.70 o 
   9   1   0     2572.32     2600.26     72.40 o 
  10   1   0     1046.29     1081.49    112.48 o 
  11   1   0       28.14       43.24     29.21 o 
 -11   2   0       56.94       34.05     24.94 o 
 -10   2   0       89.08       92.10     43.02 o 
  -9   2   0       35.26       47.74     27.97 o 
  -8   2   0      538.87      513.18     62.43 o 
  -7   2   0     1593.20     1485.69     73.39 o 
  -6   2   0      337.05      399.30     22.72 o 
  -5   2   0     4308.77     4305.81    151.51 o 
  -4   2   0    10544.16    10647.79    129.82 o 
  -3   2   0    14372.76    15340.17    230.59 o 
  -2   2   0      539.39      428.63     21.92 o 
  -1   2   0    43953.31    47095.19    896.32 o 
   0   2   0      561.33      722.13     28.12 o 
   1   2   0     4992.51     4782.57     61.40 o 
   2   2   0      538.52      484.32     19.32 o 
   3   2   0      100.26      119.36     11.04 o 
   4   2   0      847.00      853.21     32.71 o 
   5   2   0    14233.78    14399.05    153.20 o 
   6   2   0     8445.25     8904.01    102.84 o 
   7   2   0        5.44        2.36     10.75 o 
   8   2   0      907.99     1023.40     62.99 o 
   9   2   0      388.57      452.28     31.60 o 
  10   2   0      289.78      266.14     45.11 o 
  11   2   0       87.16       74.62     31.10 o 
 -10   3   0       35.06       15.29     24.13 o 
  -9   3   0       48.48       13.70     20.44 o 
  -8   3   0       66.13       62.35     20.17 o 
  -7   3   0      220.11      231.42     25.03 o 
  -6   3   0     1479.78     1506.85     38.08 o 
  -5   3   0      429.47      455.83     41.56 o 
  -4   3   0      133.91       79.28     16.10 o 
  -3   3   0    16202.03    16179.95    265.56 o 
  -2   3   0     3488.64     3440.44     77.05 o 
  -1   3   0     8679.29     9466.39    123.87 o 
   0   3   0    28653.83    29064.53    648.45 o 
   1   3   0    14867.14    14540.46    197.70 o 
   2   3   0      145.50      192.61     18.49 o 
   3   3   0     7689.19     7648.66    147.66 o 
   4   3   0     8046.21     8382.05     75.97 o 
   5   3   0       27.87       26.28      8.70 o 
   6   3   0    10941.44    11464.90    118.48 o 
   7   3   0     4308.95     4585.38     67.62 o 
   8   3   0     5661.92     6011.26    100.01 o 
   9   3   0      247.84      306.44     46.96 o 
  10   3   0      232.00      309.16     35.47 o 
  11   3   0      115.02      125.40     42.73 o 
 -10   4   0       97.22       87.38     27.59 o 
  -9   4   0      106.91       63.11     38.35 o 
  -8   4   0       64.07      104.86     30.42 o 
  -7   4   0        0.18       26.96     28.15 o 
  -6   4   0      170.14      243.39     38.52 o 
  -5   4   0       18.43       -7.26     32.90 o 
  -4   4   0     1266.60     1449.55     64.11 o 
  -3   4   0     2470.10     2514.67     47.52 o 
  -2   4   0     5159.57     4985.79    122.89 o 
  -1   4   0      584.78      449.36     25.31 o 
   0   4   0    10486.53    10006.31    208.65 o 
   1   4   0    10003.05     9519.63    121.24 o 
   2   4   0      491.12      406.23     23.30 o 
   3   4   0     2083.98     2204.43     84.91 o 
   4   4   0     1945.75     2896.94     26.63 o 
   5   4   0     5255.91     5536.96     52.02 o 
   6   4   0     1705.86     1893.88     48.05 o 
   7   4   0    10513.38    10526.30    151.33 o 
   8   4   0     3697.05     4001.80     59.41 o 
   9   4   0      583.05      611.79     45.71 o 
  10   4   0     2008.28     2063.43     78.51 o 
  11   4   0      187.16      177.23     62.71 o 
  -9   5   0      181.16      150.79     41.94 o 
  -8   5   0        0.16      -22.29     26.26 o 
  -7   5   0       84.18       87.62     47.52 o 
  -6   5   0       94.44       91.64     25.54 o 
  -5   5   0        2.17       -7.87     49.49 o 
  -4   5   0     2134.58     2290.68     79.30 o 
  -3   5   0     2528.59     2698.98    122.04 o 
  -2   5   0      424.94      404.93     30.37 o 
  -1   5   0     3830.81     3740.56    109.67 o 
   0   5   0     8909.28    10370.19    192.34 o 
   1   5   0    10887.17    10388.95    139.60 o 
   2   5   0     6598.53     6313.09     79.56 o 
   3   5   0     5424.18     5639.29     46.60 o 
   4   5   0      672.29      732.53     43.87 o 
   5   5   0     4445.11     3905.05    100.22 o 
   6   5   0     4746.15     4981.27     68.81 o 
   7   5   0     4056.40     4357.24     61.91 o 
   8   5   0      614.56      629.07     72.85 o 
   9   5   0      169.52      183.86     34.34 o 
  10   5   0      649.72      711.69     35.98 o 
  11   5   0     1373.67     1363.08     57.58 o 
  -9   6   0      149.12       88.89     53.43 o 
  -8   6   0        6.63       59.28     29.32 o 
  -7   6   0       50.90       79.08     32.23 o 
  -6   6   0       34.88       54.25     18.28 o 
  -5   6   0        0.14      -19.12     56.24 o 
  -4   6   0      195.95      275.02     40.49 o 
  -3   6   0     2142.79     2312.61    128.23 o 
  -2   6   0     1630.67     1528.05     55.12 o 
  -1   6   0     4286.04     4606.66     99.55 o 
   0   6   0      141.76      104.04     29.81 o 
   1   6   0     8229.02     9195.03    118.56 o 
   2   6   0      960.48      963.82     20.30 o 
   3   6   0     3508.00     3432.99     53.84 o 
   4   6   0     8160.18     9505.49    145.93 o 
   5   6   0     3757.88     3885.66     74.50 o 
   6   6   0    17477.69    18505.44    332.95 o 
   7   6   0     1825.53     2050.68    213.71 o 
   8   6   0     1842.49     1824.30    112.47 o 
   9   6   0     3391.87     3248.32     90.47 o 
  10   6   0      547.10      520.83     91.00 o 
  11   6   0      993.32     1082.38     64.38 o 
  -8   7   0      101.81       87.31     22.50 o 
  -7   7   0      184.36      197.32     56.24 o 
  -6   7   0        4.69      -22.68     20.81 o 
  -5   7   0       18.02      -23.06     35.43 o 
  -4   7   0       92.61      218.21     71.99 o 
  -3   7   0      289.67      209.78     38.24 o 
  -2   7   0      312.65      274.45     60.74 o 
  -1   7   0        5.40        7.31     19.12 o 
   0   7   0        7.73       11.58     10.13 o 
   1   7   0      471.34      423.07     38.24 o 
   2   7   0       80.18      103.11      9.91 o 
   3   7   0       71.27       88.24      9.11 o 
   4   7   0     6483.49     7072.31     90.65 o 
   5   7   0      124.79      156.31     22.80 o 
   6   7   0     3810.84     3980.18    101.88 o 
   7   7   0     6447.19     6938.42    193.27 o 
   8   7   0        8.25       93.08     54.27 o 
   9   7   0      674.23      716.41     58.68 o 
  10   7   0     1702.11     1932.71     78.19 o 
  11   7   0       56.50       41.15     43.57 o 
  -8   8   0        6.01      -55.12     93.36 o 
  -7   8   0      163.14      148.31     33.18 o 
  -6   8   0       80.54       -0.56     19.68 o 
  -5   8   0       11.82       24.75     37.12 o 
  -4   8   0        0.29      -25.31     56.80 o 
  -3   8   0      254.84      260.96     41.62 o 
  -2   8   0       57.33       25.31     27.00 o 
  -1   8   0        4.99       -1.12     35.99 o 
   0   8   0      567.23      685.83     53.15 o 
   1   8   0        3.09       10.17     11.32 o 
   2   8   0      429.97      379.44     14.64 o 
   3   8   0     3379.21     3312.68     48.68 o 
   4   8   0        8.42       24.94      9.76 o 
   5   8   0     2161.28     2075.27     82.67 o 
   6   8   0      668.05      896.47    102.36 o 
   7   8   0      709.78      854.80     87.45 o 
   8   8   0      177.10      163.32     58.21 o 
   9   8   0      118.16      116.11     34.66 o 
  10   8   0       19.95       84.96     58.49 o 
  11   8   0      222.94      223.12     54.27 o 
  -7   9   0        5.76       -7.31     47.24 o 
  -6   9   0       47.53       39.37     47.24 o 
  -5   9   0        6.86       28.12     69.18 o 
  -4   9   0        9.90      -18.00     37.68 o 
  -3   9   0      247.67      310.45     77.61 o 
  -2   9   0        0.25       19.12     48.93 o 
  -1   9   0       34.44       68.77     14.82 o 
   0   9   0      333.75      317.68     19.86 o 
   1   9   0       70.04      127.14     12.73 o 
   2   9   0       78.86       66.30     12.26 o 
   3   9   0     1317.03     1375.91    100.68 o 
   4   9   0      152.25      224.82     11.70 o 
   5   9   0      426.53      481.98     82.11 o 
   6   9   0     1075.01     1147.31    115.86 o 
   7   9   0      178.61      165.35     46.68 o 
   8   9   0       82.15      144.54     50.62 o 
   9   9   0      268.08      326.76     67.49 o 
  10   9   0      541.01      529.22    134.98 o 
  -6  10   0        9.05      -55.78     51.18 o 
  -5  10   0       20.62       97.30     86.05 o 
  -4  10   0      159.61      212.59     87.17 o 
  -3  10   0        4.54       20.81     35.99 o 
  -2  10   0      167.15      154.27     50.90 o 
  -1  10   0        0.72       -8.77     28.40 o 
   0  10   0      133.21      134.79     45.78 o 
   1  10   0       87.66       65.99     21.37 o 
   2  10   0       32.11       22.49     17.50 o 
   3  10   0      231.98      250.30     33.01 o 
   4  10   0     3902.87     3967.70    128.96 o 
   5  10   0     1852.97     2061.78    141.16 o 
   6  10   0      105.56       65.80     66.93 o 
   7  10   0      277.70      309.32     56.24 o 
   8  10   0     1300.49     1442.57    100.11 o 
   9  10   0      111.16      161.41    104.61 o 
  10  10   0      864.52     1023.01    176.03 o 
  -5  11   0       43.23      -58.24     53.43 o 
  -4  11   0      256.53      182.22     92.80 o 
  -3  11   0      118.90      132.50     32.65 o 
  -2  11   0      102.57       58.74     18.22 o 
  -1  11   0       38.32       44.85     22.90 o 
   0  11   0       34.91       16.93     13.39 o 
   1  11   0       38.62       40.04     15.34 o 
   2  11   0       11.25       23.45     15.12 o 
   3  11   0      258.05      253.69     23.45 o 
   4  11   0      403.66      439.09     19.66 o 
   5  11   0     2041.02     2053.34    151.29 o 
   6  11   0      100.78      163.66     80.99 o 
   7  11   0       97.60       92.80     48.37 o 
   8  11   0     1440.62     1494.87    109.11 o 
   9  11   0      525.97      513.48    138.35 o 
  -4  12   0        0.17       86.05     52.30 o 
  -3  12   0      250.62      242.45    101.80 o 
  -2  12   0       26.59       19.39     23.13 o 
  -1  12   0        3.48       11.71     21.90 o 
   0  12   0      114.58      128.37     31.03 o 
   1  12   0       67.98       68.60     22.93 o 
   2  12   0       37.69       41.50     19.35 o 
   3  12   0      215.86      193.33     25.27 o 
   4  12   0        6.01       10.78     13.77 o 
   5  12   0       24.98       27.00     37.12 o 
   7  12   0      625.62      560.72     73.11 o 
   8  12   0       68.54       91.67     57.37 o 
  -2  13   0       72.90       61.55     31.21 o 
  -1  13   0       33.92       47.01     20.64 o 
   0  13   0       14.85       21.06     19.00 o 
   1  13   0       16.91       28.50     18.26 o 
   2  13   0       31.52       39.99     25.71 o 
   3  13   0       77.51       68.71     16.91 o 
   4  13   0       92.08      109.31     27.88 o 
   5  13   0       73.04       89.42     45.55 o 
   6  13   0        0.09      -13.50     70.86 o 
   7  13   0      111.01      102.36     55.68 o 
   1  14   0       27.05       38.10     36.71 o 
   2  14   0        0.87       35.51     23.50 o 
   3  14   0      121.39       82.38     30.02 o 
  -2 -14   1      697.47      686.95     44.99 o 
  -1 -14   1      295.55      391.84     61.30 o 
  -7 -13   1     1032.18     1133.81     99.55 o 
  -6 -13   1     1076.45     1287.35    154.66 o 
  -5 -13   1      309.37      345.32     98.42 o 
  -4 -13   1     1530.88     1590.48     87.74 o 
  -3 -13   1     1630.59     1604.99     41.47 o 
  -2 -13   1       77.52       71.09     22.50 o 
  -1 -13   1     2107.22     2133.32     58.85 o 
   0 -13   1       60.01       90.89     24.58 o 
   1 -13   1       60.88       50.41     25.95 o 
   2 -13   1      954.47      807.49    180.81 o 
  -8 -12   1      899.59      828.99    153.54 o 
  -7 -12   1      325.80      335.19     66.93 o 
  -6 -12   1     2448.79     2592.69    125.42 o 
  -5 -12   1     1635.39     1782.26    150.16 o 
  -4 -12   1      629.19      627.09     44.67 o 
  -3 -12   1     5970.55     5758.69     95.30 o 
  -2 -12   1     2721.41     2791.98    112.32 o 
  -1 -12   1       54.23       47.72     20.74 o 
   0 -12   1     4501.46     4785.80     85.20 o 
   1 -12   1      755.54      834.45     46.91 o 
   2 -12   1       90.68       80.18     21.70 o 
   3 -12   1     1917.44     1803.95    102.36 o 
  -9 -11   1      475.45      559.03     87.74 o 
  -8 -11   1     2709.84     2516.20    223.84 o 
  -7 -11   1      803.81      792.99    132.17 o 
  -6 -11   1      201.40      211.46     52.30 o 
  -5 -11   1     6073.30     6099.28    271.64 o 
  -4 -11   1     1567.38     1501.17     62.94 o 
  -3 -11   1     3400.39     3439.34     59.30 o 
  -2 -11   1     1936.38     2066.71     47.14 o 
  -1 -11   1      290.29      353.52     32.95 o 
   0 -11   1      785.28      850.12     51.88 o 
   1 -11   1     2696.25     2826.04     69.61 o 
   2 -11   1      162.24      205.79     38.20 o 
   3 -11   1      650.17      620.33     65.24 o 
   4 -11   1      404.67      435.86     64.68 o 
   5 -11   1      282.84      214.84    105.73 o 
 -10 -10   1      303.39      210.34     72.55 o 
  -9 -10   1       92.86      105.73     58.49 o 
  -8 -10   1      452.68      402.12    114.17 o 
  -7 -10   1     1429.89     1584.86     98.98 o 
  -6 -10   1      603.52      431.36     56.24 o 
  -5 -10   1      284.30      226.09     43.87 o 
  -4 -10   1     2221.00     2205.98     36.73 o 
  -3 -10   1       46.50       38.15     14.89 o 
  -2 -10   1      216.35      227.59     27.48 o 
  -1 -10   1       54.31       48.40     24.91 o 
   0 -10   1      136.83      151.69     19.29 o 
   1 -10   1      380.87      419.51     24.14 o 
   2 -10   1     1931.12     2007.22    132.17 o 
   3 -10   1       90.49       39.37     62.99 o 
   4 -10   1       52.62       88.30     44.43 o 
   5 -10   1     1237.72     1352.58     95.61 o 
   6 -10   1        8.28      105.73     94.48 o 
 -10  -9   1       72.90      173.78     64.11 o 
  -9  -9   1      426.97      485.36    123.73 o 
  -8  -9   1        2.83      -86.05     83.24 o 
  -7  -9   1      100.35      101.23     44.99 o 
  -6  -9   1      375.67      313.26     49.49 o 
  -5  -9   1        6.60       30.37     31.49 o 
  -4  -9   1      547.45      518.59     14.33 o 
  -3  -9   1     1587.57     1571.94     32.44 o 
  -2  -9   1     1494.87     1513.24     37.81 o 
  -1  -9   1       83.71       63.45     18.22 o 
   0  -9   1      996.30     1073.79     38.26 o 
   1  -9   1     1755.98     1768.76     68.05 o 
   2  -9   1      212.06      209.21     38.24 o 
   3  -9   1       20.85       21.37     32.62 o 
   4  -9   1     4793.59     4896.86    237.90 o 
   5  -9   1      775.31      930.22     77.05 o 
   6  -9   1     1353.91     1631.54    102.92 o 
   7  -9   1       18.33      -27.00     86.05 o 
 -10  -8   1       12.49       66.36     88.86 o 
  -9  -8   1        1.72        0.23     34.03 o 
  -8  -8   1      387.18      206.97     52.87 o 
  -7  -8   1       43.89        0.00     32.06 o 
  -6  -8   1      244.36      248.02     44.99 o 
  -5  -8   1      723.09      656.89     52.87 o 
  -4  -8   1      317.30      319.04     12.76 o 
  -3  -8   1      961.21      885.88     25.21 o 
  -2  -8   1     2712.82     2526.71     40.65 o 
  -1  -8   1     2001.09     1929.35     56.52 o 
   0  -8   1       19.47       28.62     15.14 o 
   1  -8   1     2073.76     2092.71    104.61 o 
   2  -8   1     1657.56     1558.42    106.29 o 
   3  -8   1     9478.01     9441.09    255.89 o 
   4  -8   1       67.83       52.87     35.43 o 
   5  -8   1      573.42      532.60    100.67 o 
   6  -8   1      703.60      820.55     77.61 o 
   7  -8   1     3041.52     3158.18    110.62 o 
   8  -8   1      120.87       78.74     59.05 o 
 -11  -7   1      116.01      198.96     50.83 o 
 -10  -7   1        9.80      -25.26     30.90 o 
  -9  -7   1        4.17       57.19     38.32 o 
  -8  -7   1       60.04       87.39     28.96 o 
  -7  -7   1      565.72      458.42     75.92 o 
  -6  -7   1      613.98      553.86     46.40 o 
  -5  -7   1      138.82       75.92     53.43 o 
  -4  -7   1     1027.62      889.72     78.74 o 
  -3  -7   1      450.25      430.00     12.04 o 
  -2  -7   1        9.41       10.67      7.23 o 
  -1  -7   1      695.07      621.03     22.48 o 
   0  -7   1       79.02       64.68     19.12 o 
   1  -7   1      259.67      177.72     26.43 o 
   2  -7   1     7743.30     7428.81    239.58 o 
   3  -7   1     5989.42     6196.02    230.59 o 
   4  -7   1     6098.87     5960.93    175.47 o 
   5  -7   1      381.63      330.13     84.36 o 
   6  -7   1      832.96      990.96     74.80 o 
   7  -7   1       91.11      110.80     32.29 o 
   8  -7   1     1570.11     1443.64    125.14 o 
 -11  -6   1      180.05      206.10     52.43 o 
 -10  -6   1      199.93      129.20     34.66 o 
  -9  -6   1       52.12       25.19     10.88 o 
  -8  -6   1      191.47      201.62     37.68 o 
  -7  -6   1       93.27      102.07     31.26 o 
  -6  -6   1      691.60      678.66     61.50 o 
  -5  -6   1     1222.75     1049.34     57.93 o 
  -4  -6   1       34.75       48.93     42.18 o 
  -3  -6   1     1354.30     1231.02     35.77 o 
  -2  -6   1     2341.14     2054.50    139.71 o 
  -1  -6   1     1800.60     1939.72     34.72 o 
   0  -6   1     4314.85     4412.63    116.42 o 
   1  -6   1     6493.24     6820.29    145.10 o 
   2  -6   1     3002.09     2714.17     76.49 o 
   3  -6   1    14606.56    13862.16    419.55 o 
   4  -6   1     6960.27     7216.78    193.47 o 
   5  -6   1       26.08       -9.56     31.49 o 
   6  -6   1     5937.71     6305.69    276.14 o 
   7  -6   1     3231.72     3209.94    138.35 o 
   8  -6   1      419.66      444.66     78.17 o 
   9  -6   1     1673.99     1594.83     73.30 o 
 -11  -5   1        1.70        0.58     11.91 o 
 -10  -5   1      344.33      357.88     17.74 o 
  -9  -5   1        9.29       15.65     14.69 o 
  -8  -5   1        9.85       -0.78      8.86 o 
  -7  -5   1       40.82       44.37      9.82 o 
  -6  -5   1       49.95       26.06     19.04 o 
  -5  -5   1      595.01      576.84     28.02 o 
  -4  -5   1        8.34      -19.86     18.22 o 
  -3  -5   1       96.16      104.61     35.43 o 
  -2  -5   1     2669.52     2500.28     52.67 o 
  -1  -5   1     9092.16     8892.13    124.29 o 
   0  -5   1      442.06      515.16     38.81 o 
   1  -5   1     8770.68     8671.17    143.41 o 
   2  -5   1     1953.96     1748.50     82.11 o 
   3  -5   1     6914.90     6847.34    111.14 o 
   4  -5   1     9729.54    10184.37    194.73 o 
   5  -5   1     2415.10     2596.78     67.18 o 
   6  -5   1     1740.98     1282.47    858.79 o 
   7  -5   1     8953.89     8800.41    161.06 o 
   8  -5   1     1539.26     1525.25    100.11 o 
   9  -5   1      219.97      231.50     39.89 o 
 -11  -4   1      171.95      143.97     21.05 o 
 -10  -4   1       22.73       25.30     13.26 o 
  -9  -4   1       77.23       85.64     22.21 o 
  -8  -4   1      570.28      535.00     28.69 o 
  -7  -4   1      202.81      179.17     17.93 o 
  -6  -4   1        1.02        2.55     12.52 o 
  -5  -4   1      468.71      485.45     17.52 o 
  -4  -4   1       43.17       26.67     28.68 o 
  -3  -4   1      258.27      259.73     22.50 o 
  -2  -4   1      225.63      205.06     17.45 o 
  -1  -4   1     3327.26     2912.44     41.12 o 
   0  -4   1     5030.85     4744.99     76.52 o 
   1  -4   1      250.07      292.93     29.53 o 
   2  -4   1     2026.95     1835.17     35.58 o 
   3  -4   1     2925.19     2656.41     54.55 o 
   4  -4   1      532.88      519.34     59.33 o 
   5  -4   1      979.43      970.56     71.43 o 
   6  -4   1     1665.71     1710.76     41.87 o 
   7  -4   1       20.86       72.72     26.64 o 
   8  -4   1     5212.28     5161.34    144.41 o 
   9  -4   1     1455.21     1380.78    125.14 o 
  10  -4   1        3.07       22.46     25.93 o 
 -11  -3   1      239.94      173.18     74.24 o 
 -10  -3   1      133.95      170.49     41.06 o 
  -9  -3   1      459.56      530.65     35.30 o 
  -8  -3   1       82.77       83.57     25.61 o 
  -7  -3   1      134.61      117.13     14.30 o 
  -6  -3   1        5.46        0.75     12.65 o 
  -5  -3   1       77.51      108.92     20.90 o 
  -4  -3   1      292.34      267.37     10.25 o 
  -3  -3   1        1.43      -21.62     19.84 o 
  -2  -3   1      188.89      207.30     16.70 o 
  -1  -3   1      426.07      348.64     20.53 o 
   0  -3   1     5978.68     5852.63     85.90 o 
   1  -3   1      245.16      227.70     17.71 o 
   2  -3   1      521.31      505.28     24.75 o 
   3  -3   1     9900.78     9245.81    199.37 o 
   4  -3   1     1122.20      753.58     27.36 o 
   5  -3   1     3554.34     3876.90     72.36 o 
   6  -3   1     2630.17     2562.26     68.29 o 
   7  -3   1     2455.64     2486.44     48.25 o 
   8  -3   1     2060.31     1710.89    170.97 o 
   9  -3   1     5982.05     5907.24    140.00 o 
  10  -3   1     1596.20     1615.04     73.51 o 
 -11  -2   1        5.27       28.14     28.99 o 
 -10  -2   1      337.16      374.68     33.85 o 
  -9  -2   1       47.93       57.53     24.45 o 
  -8  -2   1      937.04      976.65     32.07 o 
  -7  -2   1       15.97       -8.93     19.16 o 
  -6  -2   1       29.77       34.23     12.10 o 
  -5  -2   1        5.67      -14.98     13.74 o 
  -4  -2   1      192.97      166.05     13.03 o 
  -3  -2   1      428.07      407.98     20.89 o 
  -2  -2   1      195.62      145.99     15.59 o 
  -1  -2   1      765.23      513.43     19.50 o 
   0  -2   1      111.34       88.12     13.22 o 
   1  -2   1      563.96      641.14     18.49 o 
   2  -2   1       14.71       32.64     16.03 o 
   3  -2   1     2369.12     2468.28     91.67 o 
   4  -2   1    16766.44    18524.35    297.26 o 
   5  -2   1     8544.72     7964.06    171.50 o 
   6  -2   1      103.51      105.68     21.18 o 
   7  -2   1     7387.90     7508.66    128.03 o 
   8  -2   1     5796.01     6225.13    134.85 o 
   9  -2   1      207.74      212.59     45.54 o 
  10  -2   1     2392.32     2329.08     83.64 o 
  11  -2   1     1047.28     1021.36    221.31 o 
 -11  -1   1       82.16       52.31     28.99 o 
 -10  -1   1      208.74      157.95     31.68 o 
  -9  -1   1     1592.94     1562.81     99.55 o 
  -8  -1   1       22.92       33.97     16.98 o 
  -7  -1   1        7.44       -2.49     16.32 o 
  -6  -1   1      421.08      412.97     25.22 o 
  -5  -1   1      390.68      404.02     31.47 o 
  -4  -1   1      212.11      190.86     18.24 o 
  -3  -1   1      911.05      857.12     35.39 o 
  -2  -1   1       20.66       23.62      5.97 o 
   1  -1   1      380.54      304.52     11.51 o 
   2  -1   1     4549.40     4134.80     90.55 o 
   3  -1   1     5550.69     5182.37     71.38 o 
   4  -1   1     1299.25     1442.78     37.84 o 
   5  -1   1     7831.38     8411.66    264.64 o 
   6  -1   1    10785.24    10803.16    149.54 o 
   7  -1   1      103.89       98.83     27.13 o 
   8  -1   1     7230.58     7532.46    168.44 o 
   9  -1   1     2402.74     2239.57     59.80 o 
  10  -1   1      216.94      182.49     45.55 o 
  11  -1   1     1209.91     1281.14     65.83 o 
 -11   0   1      174.21       90.08     31.45 o 
 -10   0   1       60.00       14.58     25.03 o 
  -9   0   1      481.54      517.41     30.19 o 
  -8   0   1      256.13      282.78     41.90 o 
  -7   0   1      256.64      298.75     50.05 o 
  -6   0   1      847.37      838.64     31.94 o 
  -5   0   1     2067.50     2202.52     43.75 o 
  -4   0   1       94.99       71.19      8.56 o 
  -3   0   1      621.97      597.11     13.80 o 
  -2   0   1      723.13      800.68     38.22 o 
   2   0   1        1.17        7.71      9.06 o 
   3   0   1     4031.03     3442.55     68.95 o 
   4   0   1    12315.05    11922.24    136.11 o 
   5   0   1      127.13      112.44     15.12 o 
   6   0   1     8346.21     8352.31    123.12 o 
   7   0   1     3241.45     3217.73     89.83 o 
   8   0   1     2049.37     2111.16     47.58 o 
   9   0   1     5353.45     5366.20    119.44 o 
  10   0   1     2427.66     2314.22     76.90 o 
  11   0   1       22.32       28.86     32.62 o 
 -11   1   1        6.57       -4.41     21.62 o 
 -10   1   1      105.41       76.28     39.98 o 
  -9   1   1       13.58       -4.76     22.24 o 
  -8   1   1       83.07       74.37     61.30 o 
  -7   1   1      478.76      579.06    152.13 o 
  -6   1   1       28.12       10.20     22.70 o 
  -5   1   1     1510.21     1302.90     54.27 o 
  -4   1   1     7951.28     8886.26    451.04 o 
  -3   1   1      297.10      277.59     13.25 o 
  -2   1   1     1699.96     1567.78     28.16 o 
  -1   1   1        4.89        6.19      8.44 o 
   2   1   1        2.23       -2.22      5.50 o 
   3   1   1        6.46       11.48      8.52 o 
   4   1   1     1575.87     1488.48     26.99 o 
   5   1   1     3295.03     3314.52     70.85 o 
   6   1   1      118.63       97.52     23.54 o 
   7   1   1     3692.15     3777.08     53.94 o 
   8   1   1     5549.52     5432.63     93.06 o 
   9   1   1     1452.50     1479.40     45.60 o 
  10   1   1     2516.93     2538.11    103.20 o 
  11   1   1      353.94      271.26     38.39 o 
 -11   2   1        7.45       16.72     23.10 o 
 -10   2   1       40.77       49.66     22.36 o 
  -9   2   1      322.89      244.72     61.30 o 
  -8   2   1        0.37       -0.25     20.25 o 
  -7   2   1      194.49      174.30     33.74 o 
  -6   2   1      763.07      780.85    109.39 o 
  -5   2   1       19.80       47.10     12.59 o 
  -4   2   1      643.46      509.84     22.63 o 
  -3   2   1     5102.46     5163.78    242.96 o 
  -2   2   1      444.11      379.06     24.18 o 
  -1   2   1     4227.62     3993.64     97.86 o 
   0   2   1      169.40      116.98     10.69 o 
   1   2   1       53.19       18.58      5.13 o 
   2   2   1        3.07        1.25      5.33 o 
   3   2   1      260.20      235.17     11.24 o 
   4   2   1     1070.59     1079.92     17.49 o 
   5   2   1      969.07      926.35     29.55 o 
   6   2   1     2550.68     2519.40     66.08 o 
   7   2   1      323.64      321.60     15.53 o 
   8   2   1      778.23      861.63     34.20 o 
   9   2   1     3157.19     3085.97    100.73 o 
  10   2   1       15.52       26.01     42.46 o 
  11   2   1      319.15      292.84     52.50 o 
 -10   3   1        0.37       -6.23     27.28 o 
  -9   3   1       44.91        9.28     21.12 o 
  -8   3   1      114.94      118.54     36.84 o 
  -7   3   1        0.64       22.53     15.41 o 
  -6   3   1      509.31      499.17     80.42 o 
  -5   3   1      241.01      211.54     26.91 o 
  -4   3   1        4.13       -6.78     13.32 o 
  -3   3   1     3242.15     3161.84     75.36 o 
  -2   3   1      751.03      830.11     32.62 o 
  -1   3   1     1794.59     1752.45     42.74 o 
   1   3   1     1010.37      895.09     19.92 o 
   2   3   1        5.22        1.47      5.18 o 
   3   3   1      234.45      213.75     12.10 o 
   4   3   1        1.95        1.29      7.42 o 
   5   3   1      370.79      404.40     18.03 o 
   6   3   1      544.39      511.80     16.72 o 
   7   3   1     2222.99     2149.51     36.50 o 
   8   3   1     2270.26     2304.49     80.14 o 
   9   3   1      101.34       89.49     19.46 o 
  10   3   1      396.08      359.93     48.01 o 
  11   3   1       24.60       34.36     29.32 o 
 -10   4   1        2.14       -4.37     26.90 o 
  -9   4   1        3.41       17.90     30.69 o 
  -8   4   1      135.72      142.33     37.18 o 
  -7   4   1      188.60      173.61     28.43 o 
  -6   4   1       18.17      -22.99     24.32 o 
  -5   4   1       71.03       98.88     20.34 o 
  -4   4   1     2395.58     3066.23     87.74 o 
  -3   4   1      286.76      248.02     46.68 o 
  -2   4   1     1989.99     2641.62     97.86 o 
  -1   4   1      293.74      238.46     37.12 o 
   0   4   1     1005.05      771.77     52.58 o 
   1   4   1     1365.77     1232.19     29.58 o 
   2   4   1      536.75      498.33     19.50 o 
   3   4   1      239.73      252.45      9.05 o 
   4   4   1       53.96       34.99      5.52 o 
   5   4   1       33.35       55.90      8.83 o 
   6   4   1       55.20       58.25     10.74 o 
   7   4   1      358.61      301.64     19.16 o 
   8   4   1       51.82       37.73     22.58 o 
   9   4   1        0.08      -19.84     18.58 o 
  10   4   1      737.57      675.55     44.54 o 
  11   4   1      484.76      548.05     38.22 o 
  -9   5   1       29.59        9.31     45.27 o 
  -8   5   1       77.25      115.27     39.93 o 
  -7   5   1       12.60       21.48     29.81 o 
  -6   5   1      331.48      715.65    478.89 o 
  -5   5   1       93.14       89.35     15.54 o 
  -4   5   1     2039.00     2844.08     93.92 o 
  -3   5   1     2050.24     4320.40    159.16 o 
  -2   5   1       45.15       58.49     20.81 o 
  -1   5   1     1100.72     1039.89     35.99 o 
   0   5   1     4357.90     4416.58    400.99 o 
   1   5   1      381.95      370.12     20.14 o 
   2   5   1     1976.20     1827.62     41.45 o 
   3   5   1     1149.11     1122.97     35.62 o 
   4   5   1      141.11      147.19     11.61 o 
   5   5   1      222.87      211.36     13.53 o 
   6   5   1       19.45       13.92     12.10 o 
   7   5   1        2.20        6.94     11.45 o 
   8   5   1        9.12       20.70     17.92 o 
   9   5   1        3.77       13.69     18.55 o 
  10   5   1       53.99       18.77     22.82 o 
  11   5   1      150.40       81.44     66.36 o 
  -9   6   1      338.80      248.02    111.36 o 
  -8   6   1        0.36        4.48     23.82 o 
  -7   6   1        3.65       -3.68     21.12 o 
  -6   6   1       29.90       38.20     62.43 o 
  -5   6   1       36.34      812.11     63.55 o 
  -4   6   1        0.68       38.24     52.87 o 
  -3   6   1     2162.70     2187.76     79.30 o 
  -2   6   1     1410.10     2310.36    106.29 o 
  -1   6   1      830.16      802.55     57.93 o 
   0   6   1      231.32      184.77     20.81 o 
   1   6   1     3044.25     3704.41     55.17 o 
   2   6   1        0.81       11.17     16.85 o 
   3   6   1     1380.98     1391.45     19.40 o 
   4   6   1      596.92      592.47     28.56 o 
   5   6   1      434.43      357.46     68.89 o 
   6   6   1      507.39      604.18     34.89 o 
   7   6   1        0.04       11.13      7.03 o 
   8   6   1      147.34      117.50     13.47 o 
   9   6   1       10.12       -3.32     13.28 o 
  10   6   1      458.70      417.43     27.93 o 
  11   6   1       64.03       -1.29     36.44 o 
  -8   7   1      379.58      372.87     72.55 o 
  -7   7   1      154.38      148.80     31.16 o 
  -6   7   1       18.29       13.63     20.68 o 
  -5   7   1       53.69     1218.73     80.42 o 
  -4   7   1        8.15        0.56     28.68 o 
  -3   7   1       10.50      597.84     48.93 o 
  -2   7   1      141.82      841.92     79.30 o 
  -1   7   1        4.48       24.75     21.93 o 
   0   7   1        0.11        5.58     12.09 o 
   1   7   1      798.71      703.82     20.33 o 
   2   7   1      546.03      465.78     22.38 o 
   3   7   1       16.26       14.17      9.17 o 
   4   7   1     1140.17     1144.50     24.19 o 
   5   7   1        7.21       38.81     44.43 o 
   6   7   1      516.11      603.11     98.14 o 
   7   7   1      298.47      250.44     64.11 o 
   8   7   1        0.02       44.21     32.98 o 
   9   7   1      182.89      168.14     43.91 o 
  10   7   1       12.93       -2.36     33.33 o 
  11   7   1      162.07      181.07     42.91 o 
  -8   8   1        9.04      -11.25     48.93 o 
  -7   8   1      459.53      428.55    122.60 o 
  -6   8   1       90.92       50.70     34.87 o 
  -5   8   1       11.64       11.25     61.30 o 
  -4   8   1       38.08        5.62     30.37 o 
  -3   8   1      165.41      138.35     64.11 o 
  -2   8   1       54.52       48.93     28.68 o 
  -1   8   1        1.73      -11.74     15.75 o 
   0   8   1      365.37      407.52     30.57 o 
   1   8   1        2.24       12.49     10.31 o 
   2   8   1      606.80      538.15     39.88 o 
   3   8   1     1258.29     1181.01     35.78 o 
   4   8   1       36.74       32.22      8.58 o 
   5   8   1      289.33      223.84     65.24 o 
   6   8   1       75.71       51.80     23.77 o 
   7   8   1      271.64      213.79     43.59 o 
   8   8   1       10.67       51.00     47.94 o 
   9   8   1        0.65      -29.56     49.99 o 
  10   8   1      254.13      328.68     63.83 o 
  11   8   1        2.03       28.28     43.66 o 
  -7   9   1       42.30       70.86     54.55 o 
  -6   9   1      313.73      301.45    107.42 o 
  -5   9   1        3.12        2.81     37.12 o 
  -4   9   1       57.41       48.93     65.24 o 
  -3   9   1       32.50       68.05     37.68 o 
  -2   9   1       16.64       -7.31     48.93 o 
  -1   9   1        4.32      -11.70     17.30 o 
   0   9   1      175.76      239.69     28.12 o 
   1   9   1      170.50      187.71     23.41 o 
   2   9   1       12.71       17.79     12.16 o 
   3   9   1      760.33      715.20     38.93 o 
   4   9   1      243.15      262.73     14.31 o 
   5   9   1        4.40        1.12     27.56 o 
   6   9   1      123.20      107.42     39.37 o 
   7   9   1       15.45      126.54     76.49 o 
   8   9   1      183.77      163.37     41.32 o 
   9   9   1        1.40       -0.90     27.19 o 
  10   9   1       62.97      137.78     41.32 o 
  -6  10   1        7.90       51.74     87.74 o 
  -5  10   1       17.50        1.12     39.93 o 
  -4  10   1      656.25      812.68     73.68 o 
  -3  10   1       63.85       54.77     20.25 o 
  -2  10   1      215.61      141.96     25.12 o 
  -1  10   1        8.28      -17.08     25.24 o 
   0  10   1      106.57       97.73     19.04 o 
   1  10   1       10.90        4.98     15.62 o 
   2  10   1       12.78       -1.07     13.39 o 
   3  10   1       49.93       41.96     26.86 o 
   4  10   1     1308.50     1235.28     29.62 o 
   5  10   1      588.55      462.47     26.07 o 
   6  10   1      224.73      205.28     46.68 o 
   7  10   1      112.08      155.79     83.80 o 
   8  10   1       51.09        7.31     41.62 o 
   9  10   1       74.88      109.11     56.80 o 
  10  10   1      105.61      178.28    116.42 o 
  -5  11   1      377.20      294.70    116.42 o 
  -4  11   1      550.25      614.71     73.11 o 
  -3  11   1       47.62       76.67     24.97 o 
  -2  11   1        3.84      -10.69     30.62 o 
  -1  11   1        1.12      -22.21     20.38 o 
   0  11   1       17.86       23.69     21.09 o 
   1  11   1        9.09       -4.16     25.53 o 
   2  11   1       27.21       12.55     15.94 o 
   3  11   1      332.07      287.36     40.42 o 
   4  11   1       17.43       12.61     29.88 o 
   5  11   1      465.00      408.56     34.13 o 
   6  11   1       27.21       44.43     40.49 o 
   7  11   1        9.93        7.87     65.80 o 
   8  11   1      379.04      384.12     70.30 o 
   9  11   1        4.58        9.56     48.93 o 
  -4  12   1       18.50      -38.58     40.40 o 
  -3  12   1      155.63      136.79     68.43 o 
  -2  12   1      366.31      267.91     44.49 o 
  -1  12   1       46.78       32.19     17.47 o 
   0  12   1        8.61       15.76     19.92 o 
   1  12   1        8.26       13.06     18.62 o 
   2  12   1        1.09        9.75     13.82 o 
   3  12   1      270.66      257.80     29.21 o 
   4  12   1        3.43       11.36     15.88 o 
   5  12   1      253.72      262.87     14.67 o 
   6  12   1       52.95       46.12     41.62 o 
   7  12   1       57.83       27.00     76.49 o 
   8  12   1      174.37      184.47     61.86 o 
  -2  13   1       95.06       37.43     40.49 o 
  -1  13   1      447.46      455.60     52.08 o 
   0  13   1        2.88        7.61     28.03 o 
   1  13   1        8.56       26.50     20.43 o 
   2  13   1       14.05      -15.49     22.16 o 
   3  13   1      248.32      189.48     22.10 o 
   4  13   1       28.28       39.41     13.80 o 
   5  13   1       42.35       24.75     65.80 o 
   6  13   1       16.23      123.17     49.49 o 
   7  13   1       99.76       49.49     84.92 o 
   1  14   1        8.73        7.70     87.45 o 
   2  14   1        0.71       14.53     30.22 o 
   3  14   1      201.29      180.62     33.46 o 
   5  14   1        0.20       14.62     66.93 o 
  -2 -14   2      335.59      251.88     67.49 o 
  -6 -13   2       31.74       53.99     50.05 o 
  -5 -13   2      138.65      165.91     88.30 o 
  -4 -13   2        5.81      -83.37     76.49 o 
  -3 -13   2      605.93      627.76     32.74 o 
  -2 -13   2       33.20       26.46     18.21 o 
  -1 -13   2      272.70      271.20     34.17 o 
   0 -13   2      341.76      320.31     48.32 o 
   1 -13   2        3.75       -6.87     22.80 o 
   2 -13   2      713.04      647.61    405.78 o 
  -8 -12   2      305.43      293.58     74.24 o 
  -7 -12   2      212.66      132.17     95.61 o 
  -6 -12   2       64.90        0.00     39.37 o 
  -5 -12   2      138.11       85.49     43.87 o 
  -4 -12   2        1.56      -10.94     12.57 o 
  -3 -12   2      266.97      321.56     20.67 o 
  -2 -12   2      184.70      202.93     25.12 o 
  -1 -12   2       92.71      102.29     30.90 o 
   0 -12   2      150.52      119.36     30.46 o 
   1 -12   2      845.48      814.22     66.36 o 
   2 -12   2       11.07        7.13     31.77 o 
   3 -12   2      635.72      662.44    121.48 o 
  -9 -11   2       61.46       67.49     60.18 o 
  -8 -11   2      209.40      307.07     70.86 o 
  -7 -11   2      878.58      921.78    141.73 o 
  -6 -11   2        0.60      -21.37     69.18 o 
  -5 -11   2        0.21      -21.37     38.24 o 
  -4 -11   2      815.75      745.77     27.84 o 
  -3 -11   2       55.49       44.23     17.49 o 
  -2 -11   2        5.38        6.60     18.59 o 
  -1 -11   2       16.84        4.05     15.62 o 
   0 -11   2       55.45       51.11     22.31 o 
   1 -11   2      494.64      540.85     49.65 o 
   2 -11   2       39.04      -18.56     56.80 o 
   3 -11   2        1.43       20.81     65.24 o 
   4 -11   2       89.32      -12.94     70.30 o 
   5 -11   2      811.86      949.34     93.36 o 
  -9 -10   2      234.27      216.53     68.05 o 
  -8 -10   2      235.60      271.64     63.55 o 
  -7 -10   2      357.84      462.30    110.79 o 
  -6 -10   2      120.73      161.41     79.30 o 
  -5 -10   2       33.74       11.81     32.06 o 
  -4 -10   2        9.72       34.14      8.25 o 
  -3 -10   2        6.17       16.67     13.47 o 
  -2 -10   2       60.76       41.72     13.09 o 
  -1 -10   2        0.52      -44.75     41.06 o 
   0 -10   2       79.89       78.04     22.04 o 
   1 -10   2       66.53       66.93     30.37 o 
   2 -10   2       90.56       83.24     35.99 o 
   3 -10   2      259.52      246.33     47.80 o 
   4 -10   2      173.70      156.35     80.42 o 
   5 -10   2      577.41      713.69    129.35 o 
   6 -10   2       57.58      138.91     59.61 o 
 -10  -9   2       93.06      160.85     63.55 o 
  -9  -9   2       57.36       -2.25     43.87 o 
  -8  -9   2      228.89      215.40     57.37 o 
  -7  -9   2       38.89       -7.87     63.55 o 
  -6  -9   2      114.77      130.48     73.11 o 
  -5  -9   2        5.66       29.81     32.06 o 
  -4  -9   2        4.54        7.93     12.71 o 
  -3  -9   2       14.07        5.88     10.68 o 
  -2  -9   2       94.94      105.21     12.43 o 
  -1  -9   2       14.55       28.52     14.41 o 
   0  -9   2      161.70      180.86     22.50 o 
   1  -9   2      105.86      130.48     53.99 o 
   2  -9   2       11.58        2.25     44.43 o 
   3  -9   2       21.61       48.37     34.87 o 
   4  -9   2      207.99      130.48     48.37 o 
   5  -9   2       31.62       48.93     73.68 o 
   6  -9   2      447.51      415.62    115.86 o 
   7  -9   2      155.23       65.10     77.89 o 
 -10  -8   2       64.57      111.36     57.37 o 
  -9  -8   2       29.83      131.60     89.42 o 
  -8  -8   2       15.86       -2.81     63.55 o 
  -7  -8   2      407.71      304.82     88.86 o 
  -6  -8   2       10.56       68.05     37.68 o 
  -5  -8   2       77.61       69.18     34.31 o 
  -4  -8   2      145.69      125.98     33.18 o 
  -3  -8   2      214.57      225.15     22.05 o 
  -2  -8   2      133.90       44.78     33.22 o 
  -1  -8   2      386.73      397.90     93.08 o 
   0  -8   2      160.52      159.16     41.62 o 
   1  -8   2      247.57      254.21     56.80 o 
   2  -8   2       45.93      -15.75     47.24 o 
   3  -8   2        0.25       36.56     58.49 o 
   4  -8   2      162.87      188.97     43.31 o 
   5  -8   2       18.46       31.49     39.93 o 
   6  -8   2       65.70       42.18     74.80 o 
   7  -8   2      575.18      479.62    351.50 o 
   8  -8   2      432.34      431.36     79.30 o 
 -11  -7   2       31.22        1.12     75.36 o 
 -10  -7   2       31.04       29.58     70.58 o 
  -9  -7   2       31.07       69.83     36.96 o 
  -8  -7   2      302.87      349.25     54.55 o 
  -7  -7   2       27.26       18.00     34.31 o 
  -6  -7   2      578.01      598.96     55.68 o 
  -5  -7   2      284.96      179.97     37.12 o 
  -4  -7   2      107.79       95.61     29.25 o 
  -3  -7   2      862.48      873.58     49.80 o 
  -2  -7   2      143.51      163.18     39.93 o 
  -1  -7   2      186.08      154.48     37.12 o 
   0  -7   2        1.68      -21.37     29.81 o 
   1  -7   2        0.90       15.18     20.81 o 
   2  -7   2       18.43       20.81     26.43 o 
   3  -7   2       67.04      -28.68     53.99 o 
   4  -7   2      457.43      877.91    104.61 o 
   5  -7   2      302.57      307.07     49.49 o 
   6  -7   2      130.72       33.18     70.30 o 
   7  -7   2        5.06       27.77     40.21 o 
   8  -7   2      340.04      284.17     32.06 o 
 -11  -6   2       56.15      -21.46     31.70 o 
 -10  -6   2       68.12       65.68     43.02 o 
  -9  -6   2        1.72        8.05     31.68 o 
  -8  -6   2       23.94      -36.01     33.04 o 
  -7  -6   2      299.76      290.18     30.95 o 
  -6  -6   2       34.67       38.80     21.54 o 
  -5  -6   2      754.66      642.27     48.37 o 
  -4  -6   2     1243.07     1371.71     55.68 o 
  -3  -6   2      437.65      396.88      8.97 o 
  -2  -6   2     1070.43     1031.00    145.66 o 
  -1  -6   2      352.93      404.37     31.49 o 
   0  -6   2     1672.85     1763.64     30.99 o 
   1  -6   2      155.33      307.82    151.29 o 
   2  -6   2        5.40       -2.70     17.71 o 
   3  -6   2       29.78      410.56     37.68 o 
   4  -6   2        0.10      535.24    449.92 o 
   5  -6   2       16.89       32.51     23.42 o 
   6  -6   2        7.80     1569.67     93.92 o 
   7  -6   2      286.57      271.44     32.27 o 
   8  -6   2       26.80        7.97     28.60 o 
   9  -6   2      116.55       43.07     40.88 o 
 -11  -5   2      102.39       71.76     42.86 o 
 -10  -5   2      232.77      142.26     34.10 o 
  -9  -5   2       99.35       79.36     13.10 o 
  -8  -5   2      459.26      429.08     15.64 o 
  -7  -5   2        0.77       -4.35      4.85 o 
  -6  -5   2      276.86      278.78     68.89 o 
  -5  -5   2      219.14      209.19     26.40 o 
  -4  -5   2       21.04       15.18     20.81 o 
  -3  -5   2      188.26      211.46     24.75 o 
  -2  -5   2      549.29      486.85     50.90 o 
  -1  -5   2     3008.94     2899.13    254.77 o 
   0  -5   2       79.26       79.80     10.49 o 
   1  -5   2     1472.58     1708.69     33.16 o 
   2  -5   2      353.09      387.93     65.24 o 
   3  -5   2      181.49      135.83     20.45 o 
   4  -5   2      132.46      838.71    524.16 o 
   5  -5   2      239.99      192.14     50.62 o 
   6  -5   2       11.83       -9.09     23.14 o 
   7  -5   2      108.91     1149.77    795.24 o 
   8  -5   2       74.95       49.77     44.43 o 
   9  -5   2       38.58        4.10     24.43 o 
 -11  -4   2       28.06       20.74     15.79 o 
 -10  -4   2      439.48      480.15     33.73 o 
  -9  -4   2       39.31       10.82     14.35 o 
  -8  -4   2      116.65       84.86     13.82 o 
  -7  -4   2      730.05      797.82     20.04 o 
  -6  -4   2       74.99       76.29     11.12 o 
  -5  -4   2      959.24      902.14     20.69 o 
  -4  -4   2        2.72        5.59     21.46 o 
  -3  -4   2      126.08      117.54     20.25 o 
  -2  -4   2       67.20       53.96      9.56 o 
  -1  -4   2      593.86      488.59     33.46 o 
   0  -4   2     1578.03     1496.17     82.39 o 
   1  -4   2      320.11      363.37     29.81 o 
   2  -4   2        2.93       18.75     12.48 o 
   3  -4   2       59.28       33.43     15.10 o 
   4  -4   2        2.76      -29.12     29.18 o 
   5  -4   2      357.82      454.76     30.33 o 
   6  -4   2        1.12      -41.76     48.09 o 
   7  -4   2       99.81       83.21     25.37 o 
   8  -4   2       16.26      417.53    281.20 o 
   9  -4   2      225.88      214.71     33.13 o 
  10  -4   2       87.22       82.34     37.68 o 
 -11  -3   2      631.78      606.85     53.82 o 
 -10  -3   2      168.24      118.44     79.32 o 
  -9  -3   2     1039.67     1070.89     31.08 o 
  -8  -3   2      125.97      114.35     19.26 o 
  -7  -3   2       11.63        1.76     10.34 o 
  -6  -3   2       23.26       33.64     12.22 o 
  -5  -3   2       38.72       19.13     11.85 o 
  -4  -3   2      524.39      458.05     14.68 o 
  -3  -3   2       33.35       24.54     13.67 o 
  -2  -3   2      350.75      324.46      9.00 o 
  -1  -3   2      364.45      366.07     16.03 o 
   0  -3   2     3846.15     3744.02    209.21 o 
   1  -3   2      655.03      687.03     53.99 o 
   2  -3   2       76.46       59.03     13.32 o 
   3  -3   2      489.22     1252.17    401.84 o 
   4  -3   2      373.92      334.24     40.49 o 
   5  -3   2      109.00      131.82     26.04 o 
   6  -3   2        7.09        4.18     25.24 o 
   7  -3   2        0.70        0.53     48.39 o 
   8  -3   2        2.37       14.53     20.34 o 
   9  -3   2       24.34       16.44     73.11 o 
  10  -3   2       36.20      -19.12     42.18 o 
 -11  -2   2      530.42      317.34    122.58 o 
 -10  -2   2      821.41      825.41     46.21 o 
  -9  -2   2      274.12      375.43     54.83 o 
  -8  -2   2      710.70      785.07     35.51 o 
  -7  -2   2        2.99        2.98     15.39 o 
  -6  -2   2      287.38      331.37     14.72 o 
  -5  -2   2        0.66       -5.17      8.69 o 
  -4  -2   2        0.55        2.13      8.56 o 
  -3  -2   2      204.93      183.65     15.67 o 
  -2  -2   2      336.80      308.34     18.33 o 
  -1  -2   2      966.91      780.42     31.49 o 
   0  -2   2      241.22      334.25     34.03 o 
   1  -2   2     1117.42      985.86     58.21 o 
   2  -2   2       34.10       58.20     37.68 o 
   3  -2   2       20.56       34.22     16.35 o 
   4  -2   2     4831.51     4827.09     78.11 o 
   5  -2   2      675.88      809.55     41.34 o 
   6  -2   2       44.00       38.60     24.00 o 
   7  -2   2      250.86      350.43     84.59 o 
   8  -2   2      218.69      178.59     30.37 o 
   9  -2   2       30.94       -0.20     22.78 o 
  10  -2   2        2.65      -23.64     37.68 o 
  11  -2   2       14.58       52.00     35.50 o 
 -11  -1   2      522.72      539.47     45.27 o 
 -10  -1   2     1025.86     1116.68     89.98 o 
  -9  -1   2     4285.73     4295.44    117.72 o 
  -8  -1   2        2.70       33.86     20.59 o 
  -7  -1   2       67.12       52.87     23.06 o 
  -6  -1   2       80.86       44.69     12.56 o 
  -5  -1   2      260.84      280.32     46.85 o 
  -4  -1   2       40.29       23.88     12.93 o 
  -3  -1   2      483.16      417.55     11.70 o 
  -2  -1   2        9.64       -1.53      6.70 o 
  -1  -1   2      141.49       95.75     19.97 o 
   1  -1   2       31.50       39.61     10.63 o 
   2  -1   2      987.68      808.65     22.23 o 
   3  -1   2     1843.38     1907.76     55.24 o 
   4  -1   2      469.33      446.96     34.14 o 
   5  -1   2     1402.75     1462.65    239.87 o 
   6  -1   2     1565.06     1678.52    115.79 o 
   7  -1   2        7.85       13.10     38.80 o 
   8  -1   2     1122.04     1077.91    137.68 o 
   9  -1   2       20.38       -3.32     20.28 o 
  10  -1   2        8.33      -16.02     38.52 o 
  11  -1   2       18.71      -23.62     34.03 o 
 -11   0   2      873.73      803.63     42.86 o 
 -10   0   2      853.79      759.90     61.36 o 
  -9   0   2     1340.74     1363.58     50.36 o 
  -8   0   2     1071.48     1130.49     43.24 o 
  -7   0   2     1069.99     1110.69     32.79 o 
  -6   0   2      462.39      492.76     33.96 o 
  -5   0   2     1805.27     1921.08     53.27 o 
  -4   0   2      535.53      509.44     23.31 o 
  -3   0   2       16.92       21.14      7.86 o 
  -2   0   2      318.30      291.98     12.47 o 
  -1   0   2       19.89        8.54      4.93 o 
   2   0   2      210.74      226.47     23.90 o 
   3   0   2     2240.81     1812.15     32.32 o 
   4   0   2     6993.54     7261.30    191.84 o 
   5   0   2      273.63      210.69     23.24 o 
   6   0   2     1734.03     2275.96     81.90 o 
   7   0   2      781.92      776.63     66.40 o 
   8   0   2      511.34      507.21     46.11 o 
   9   0   2      279.65      273.36     25.80 o 
  10   0   2      136.56      101.10     53.99 o 
  11   0   2        0.54      -13.61     40.14 o 
 -11   1   2      165.64       74.74     43.11 o 
 -10   1   2     1770.56     1611.25     64.96 o 
  -9   1   2       42.09       37.16     32.16 o 
  -8   1   2      355.64      366.13     28.77 o 
  -7   1   2     1236.93     1174.88    102.92 o 
  -6   1   2       25.83       17.94     12.84 o 
  -5   1   2      962.12      867.93     59.05 o 
  -4   1   2    21058.97    22589.21    498.57 o 
  -3   1   2      719.55      801.72     55.68 o 
  -2   1   2     1215.12     1352.89     19.76 o 
  -1   1   2       47.50       26.05      7.20 o 
   2   1   2       79.07       63.02     15.77 o 
   3   1   2       59.82       61.39     11.64 o 
   4   1   2     2177.18     2145.73     35.48 o 
   5   1   2     2535.32     2419.18     37.21 o 
   6   1   2      104.75      107.01     16.02 o 
   7   1   2     2136.92     2163.86     64.62 o 
   8   1   2      778.51      743.31     27.29 o 
   9   1   2       25.04       33.32     27.31 o 
  10   1   2      746.96      797.82     40.42 o 
  11   1   2       74.91       88.43     45.87 o 
 -10   2   2      407.96      535.23     32.88 o 
  -9   2   2     2288.50     2412.92     59.75 o 
  -8   2   2      391.21      324.48     39.85 o 
  -7   2   2      321.83      293.93     35.00 o 
  -6   2   2     2124.51     2120.43     55.40 o 
  -5   2   2      138.09      122.54     17.88 o 
  -4   2   2      540.31      484.56     21.08 o 
  -3   2   2    10023.77    10242.39    371.75 o 
  -2   2   2      972.59      864.61     70.58 o 
   0   2   2      671.69      490.23     17.41 o 
   1   2   2      114.35       67.95      5.58 o 
   2   2   2       97.60       57.33      8.53 o 
   3   2   2      192.00      154.64      9.05 o 
   4   2   2      237.04      307.54     31.63 o 
   5   2   2     1651.04     1606.81     48.14 o 
   6   2   2     1423.49     1419.79     31.61 o 
   7   2   2      291.82      311.59     36.32 o 
   8   2   2      211.42      192.72     22.82 o 
   9   2   2     1967.74     1866.84     54.03 o 
  10   2   2        2.08       16.66     37.40 o 
  11   2   2      249.61      200.32     30.24 o 
 -10   3   2       14.27       -4.24     31.47 o 
  -9   3   2     2810.73     2724.47     63.46 o 
  -8   3   2     2839.70     3002.51     67.49 o 
  -7   3   2        1.71        7.08     23.51 o 
  -6   3   2     1331.18     1268.54    130.76 o 
  -5   3   2     3137.56     3013.02    131.04 o 
  -4   3   2        9.11       17.35     12.56 o 
  -3   3   2     3167.68     2920.61     43.64 o 
  -2   3   2     2382.33     2334.54     54.55 o 
   0   3   2      557.99      476.83     23.34 o 
   1   3   2     1973.67     1744.22     44.95 o 
   2   3   2      203.15      208.39     12.34 o 
   3   3   2       33.34       50.18      7.93 o 
   4   3   2      494.78      579.63     26.87 o 
   5   3   2        3.69       14.01     11.14 o 
   6   3   2      890.49      833.19     20.96 o 
   7   3   2      819.40      713.44     25.40 o 
   8   3   2       31.63       21.45     17.54 o 
   9   3   2      142.36      147.21     26.33 o 
  10   3   2      157.01      146.08     32.95 o 
  11   3   2        0.84       17.15     48.09 o 
  12   3   2       72.79       60.48     35.13 o 
 -10   4   2      605.22      693.89     57.82 o 
  -9   4   2      217.09      157.45     33.18 o 
  -8   4   2     4831.79     4518.01    130.20 o 
  -7   4   2     1672.63     1716.19     61.83 o 
  -6   4   2       48.33       43.37     27.56 o 
  -5   4   2     2305.70     2559.40    111.08 o 
  -4   4   2    12755.25    13095.81    352.35 o 
  -3   4   2       20.10       26.43     34.87 o 
  -2   4   2     7017.47     6855.72    179.41 o 
  -1   4   2     1830.06     1703.52     66.36 o 
   0   4   2       16.60       10.40     11.53 o 
   1   4   2     1920.02     1779.16     41.69 o 
   2   4   2     1848.57     1772.82     22.90 o 
   3   4   2      395.32      452.37     11.45 o 
   4   4   2      168.39      172.28      9.01 o 
   5   4   2       44.61       43.27      9.15 o 
   6   4   2      338.27      342.00     21.41 o 
   7   4   2      745.25      729.43     25.95 o 
   8   4   2        1.99        0.63     12.94 o 
   9   4   2       27.04       41.00     14.99 o 
  10   4   2      634.13      606.92     54.27 o 
  11   4   2      209.65      155.51     35.86 o 
  12   4   2        8.25        5.34     37.95 o 
  -9   5   2     2042.58     2204.66    210.62 o 
  -8   5   2     2119.98     1975.70    106.86 o 
  -7   5   2     1106.82     1177.33    145.38 o 
  -6   5   2     6444.32     6429.61    116.60 o 
  -5   5   2      787.28      749.41     37.96 o 
  -4   5   2     8213.14     8495.69    276.14 o 
  -3   5   2    17614.27    17871.54    431.93 o 
  -2   5   2      700.94      698.51     34.87 o 
  -1   5   2     2498.19     2274.93     54.55 o 
   0   5   2    17252.93    16898.16    245.56 o 
   1   5   2      881.40      808.78     27.62 o 
   2   5   2     1583.09     1577.76     42.37 o 
   3   5   2     2847.62     2800.93     34.50 o 
   4   5   2      238.37      249.86     11.65 o 
   5   5   2       66.77       66.29     10.45 o 
   6   5   2        0.32       -4.43      8.99 o 
   7   5   2      150.76      159.33     15.91 o 
   8   5   2       17.91        6.79     18.18 o 
   9   5   2       26.53       40.43     18.79 o 
  10   5   2       48.18       43.22     17.55 o 
  11   5   2      169.78      214.76     28.72 o 
  -9   6   2     1574.39     1898.12    118.67 o 
  -8   6   2     5615.69     5419.84    391.43 o 
  -7   6   2      649.68      642.21     36.45 o 
  -6   6   2     5344.05     5256.64    155.79 o 
  -5   6   2     9739.41     9556.97    267.14 o 
  -4   6   2     1141.44     1249.66     64.68 o 
  -3   6   2    28688.22    27672.58    754.19 o 
  -2   6   2    19217.79    19573.38    544.97 o 
  -1   6   2      521.30      394.81     28.12 o 
   0   6   2     1049.47      850.40     23.42 o 
   1   6   2    15192.67    14932.16    178.89 o 
   2   6   2     2745.24     2537.50     49.71 o 
   3   6   2      891.61      894.20     40.29 o 
   4   6   2     1112.78      971.25     51.31 o 
   5   6   2        7.26        8.96      8.93 o 
   6   6   2        4.67       -3.60     19.96 o 
   7   6   2       15.45        4.26      8.83 o 
   8   6   2       17.63       14.69     12.18 o 
   9   6   2       75.00       88.19     20.56 o 
  10   6   2      191.45      152.31     26.45 o 
  11   6   2        3.73       10.97     24.86 o 
  -8   7   2     2127.55     2416.65    210.90 o 
  -7   7   2     4291.03     3807.31    342.50 o 
  -6   7   2      429.53      344.92     29.80 o 
  -5   7   2     8331.03     8387.25    289.64 o 
  -4   7   2     1226.56     1284.53     70.30 o 
  -3   7   2     6402.27     5992.99    226.09 o 
  -2   7   2     9724.15     9002.42    215.40 o 
  -1   7   2     6002.07     5752.38     99.35 o 
   0   7   2      401.25      488.62     17.72 o 
   1   7   2     2314.29     1946.99     71.17 o 
   2   7   2     6870.29     6589.91     80.93 o 
   3   7   2      586.87      543.43     24.65 o 
   4   7   2     1197.11     1067.22     39.72 o 
   5   7   2      831.91      774.09     56.82 o 
   6   7   2        0.54       -0.78      8.43 o 
   7   7   2       23.08        4.08     80.14 o 
   8   7   2       35.19        9.02     28.29 o 
   9   7   2        9.39       17.40     24.12 o 
  10   7   2      153.45       59.77     42.98 o 
  11   7   2       45.42      -44.03     45.89 o 
  -8   8   2       14.26       52.30     91.11 o 
  -7   8   2     1599.51     1681.59    111.36 o 
  -6   8   2     2226.30     1918.76    268.83 o 
  -5   8   2        9.16        5.95     12.56 o 
  -4   8   2      142.83      151.29     67.49 o 
  -3   8   2     2562.76     2523.51     95.05 o 
  -2   8   2     1664.73     1726.58    112.48 o 
  -1   8   2     1002.23     1044.14     32.59 o 
   0   8   2     1372.92     1335.68     36.98 o 
   1   8   2      342.73      356.81     37.31 o 
   2   8   2     2764.62     2587.79     48.33 o 
   3   8   2     4628.84     4413.93     59.52 o 
   4   8   2      149.92      141.49     11.44 o 
   5   8   2       28.76       24.50      7.15 o 
   6   8   2      247.50      171.37     46.44 o 
   7   8   2       19.68       22.53     28.35 o 
   8   8   2        5.01       -4.42     39.09 o 
   9   8   2       12.00       23.14     28.83 o 
  10   8   2        3.57        3.90     36.29 o 
  11   8   2        3.61       11.61     41.90 o 
  -7   9   2      437.62      559.59    133.85 o 
  -6   9   2     1828.37     1786.20    111.92 o 
  -5   9   2     1464.34      973.43    808.18 o 
  -4   9   2       29.12       14.62     35.43 o 
  -3   9   2     4857.38     4330.87    242.68 o 
  -2   9   2     5408.34     5209.48    107.14 o 
  -1   9   2      786.42      807.87     57.93 o 
   0   9   2     1157.55     1163.80     29.54 o 
   1   9   2     3694.28     3677.85     74.43 o 
   2   9   2      861.27      850.09     31.83 o 
   3   9   2      595.37      624.03     36.13 o 
   4   9   2      158.89      166.39     18.94 o 
   5   9   2      445.81      481.47     14.82 o 
   6   9   2        4.46       -4.21     23.88 o 
   7   9   2      181.29      150.18     66.08 o 
   8   9   2       28.78       41.30     42.74 o 
   9   9   2        4.30      -13.71     49.71 o 
  10   9   2        9.08       -9.77     39.82 o 
  -6  10   2      427.98      510.10     78.17 o 
  -5  10   2      579.22      511.23     70.86 o 
  -4  10   2     1574.81     1492.08    144.54 o 
  -3  10   2      168.80      209.10     24.36 o 
  -2  10   2     1898.40     1976.25     59.15 o 
  -1  10   2     2997.42     3006.27     91.55 o 
   0  10   2      235.87      276.06     18.32 o 
   1  10   2      228.04      301.33     28.79 o 
   2  10   2     1827.30     1831.43     47.81 o 
   3  10   2      107.11      123.71     19.73 o 
   4  10   2      733.97      648.71     22.79 o 
   5  10   2      446.80      393.79     24.28 o 
   6  10   2      311.57      245.21     80.42 o 
   7  10   2      402.46      336.88     56.80 o 
   8  10   2      376.91      318.32    105.73 o 
   9  10   2      125.64      116.66     44.34 o 
  10  10   2        0.15       23.46     61.58 o 
  -5  11   2      787.78      763.00    473.55 o 
  -4  11   2      594.44      248.98    294.70 o 
  -3  11   2      839.16      823.22    111.38 o 
  -2  11   2     1510.75     1411.81     78.04 o 
  -1  11   2      150.73      157.97     20.07 o 
   0  11   2     3108.75     2896.88     64.80 o 
   1  11   2        3.42       14.57     15.60 o 
   2  11   2      401.88      409.29     21.24 o 
   3  11   2     1819.90     1796.82     47.69 o 
   4  11   2     2424.89     2359.63     45.35 o 
   5  11   2     1188.67     1093.45     24.64 o 
   6  11   2     1143.18     1355.96     81.55 o 
   7  11   2      275.51      254.21     56.80 o 
   8  11   2       88.39       38.81     82.11 o 
   9  11   2      436.66      340.26     71.99 o 
  -4  12   2      409.43      545.31     98.70 o 
  -3  12   2      224.85      257.49     40.35 o 
  -2  12   2     4122.38     3803.58    186.11 o 
  -1  12   2      933.41     1019.57     43.32 o 
   0  12   2      499.21      436.64     26.06 o 
   1  12   2     5637.64     5238.09     86.97 o 
   2  12   2       18.19       21.26     15.11 o 
   3  12   2      769.48      801.65     48.07 o 
   4  12   2     4823.88     4740.61     78.64 o 
   5  12   2       70.66       63.60     14.17 o 
   6  12   2      493.34      420.12     99.55 o 
   7  12   2      964.28      908.28     84.36 o 
   8  12   2       84.77       98.42     94.48 o 
  -2  13   2      231.85      206.77     37.57 o 
  -1  13   2     1318.71     1279.35     70.82 o 
   0  13   2       92.91      140.38     33.34 o 
   1  13   2      253.41      202.31     25.84 o 
   2  13   2     1148.06     1107.26     52.33 o 
   3  13   2      122.26      102.37     15.88 o 
   4  13   2      964.84      890.62     38.08 o 
   5  13   2      831.21      793.55     69.18 o 
   6  13   2        6.08       -9.56     66.93 o 
   7  13   2      514.03      316.07     66.36 o 
   0  14   2      247.75      182.26     37.82 o 
   1  14   2       92.53       57.91     28.42 o 
   2  14   2      173.93      201.04     59.33 o 
   3  14   2      249.95      228.33     37.58 o 
   4  14   2       37.87       -6.75     57.37 o 
   5  14   2       13.54      -47.20     43.31 o 
  -5 -13   3        6.24      109.11     51.18 o 
  -4 -13   3       22.29       56.24     71.99 o 
  -3 -13   3      321.35      426.08     41.03 o 
  -2 -13   3       24.31       42.26     22.37 o 
  -1 -13   3        0.12       22.86     27.35 o 
   0 -13   3      249.50      298.43     32.90 o 
   1 -13   3       24.66      -11.25     35.43 o 
  -7 -12   3       46.38       25.87     49.49 o 
  -6 -12   3      276.62      392.00    109.67 o 
  -5 -12   3       52.45      105.17     47.24 o 
  -4 -12   3      318.30      331.26     52.87 o 
  -3 -12   3       23.39       49.86     19.72 o 
  -2 -12   3      344.01      409.54     25.23 o 
  -1 -12   3       29.98       72.08     16.73 o 
   0 -12   3        1.87       20.45     33.06 o 
   1 -12   3      461.13      411.73     82.67 o 
   2 -12   3       45.11       34.96     56.80 o 
   3 -12   3       43.02      191.22     91.67 o 
  -8 -11   3      708.22      741.81     89.42 o 
  -7 -11   3     1165.38     1171.49     96.17 o 
  -6 -11   3       74.34      241.27     93.36 o 
  -5 -11   3      260.95      161.41     80.42 o 
  -4 -11   3      210.60      175.09     22.98 o 
  -3 -11   3      274.99      305.50     20.57 o 
  -2 -11   3       51.49       44.32     18.03 o 
  -1 -11   3      136.09      171.19     36.91 o 
   0 -11   3       84.79      105.93     38.52 o 
   1 -11   3      186.83      276.16     60.74 o 
   2 -11   3      131.03       82.11     40.49 o 
   3 -11   3       38.14      -18.56     38.24 o 
   4 -11   3       26.23       27.56     43.87 o 
   5 -11   3      148.77       23.62     82.67 o 
  -9 -10   3     1222.30     1307.03    181.09 o 
  -8 -10   3       48.28       48.37     50.62 o 
  -7 -10   3     1287.69     1361.58     95.61 o 
  -6 -10   3       33.47       47.24     39.93 o 
  -5 -10   3       88.30       75.36     63.55 o 
  -4 -10   3      283.09      275.73     21.91 o 
  -3 -10   3       74.67       91.81     11.58 o 
  -2 -10   3       58.63       30.76     20.06 o 
  -1 -10   3        7.75       20.46     20.07 o 
   0 -10   3       20.64       34.54     16.87 o 
   1 -10   3       11.83        0.00     41.62 o 
   2 -10   3       69.01      169.85     66.93 o 
   3 -10   3      204.73      158.60     75.36 o 
   4 -10   3       13.21       33.74     40.49 o 
   5 -10   3       36.78       -3.94     41.62 o 
   6 -10   3      113.30      189.53    107.98 o 
 -10  -9   3       48.09       80.42    101.23 o 
  -9  -9   3      223.52      361.06     69.74 o 
  -8  -9   3     3113.71     3472.29    155.22 o 
  -7  -9   3       75.59       47.80     42.74 o 
  -6  -9   3     1742.48     1751.89     89.98 o 
  -5  -9   3       44.99      116.42     64.11 o 
  -4  -9   3        8.89      -20.25     48.93 o 
  -3  -9   3        2.61       -4.55     10.33 o 
  -2  -9   3      435.33      478.77     62.99 o 
  -1  -9   3        4.32       24.41     25.59 o 
   0  -9   3        9.55       68.61     41.62 o 
   1  -9   3       90.16      102.92     51.74 o 
   2  -9   3      163.17      262.08     66.93 o 
   3  -9   3        0.25        9.56     52.30 o 
   4  -9   3        2.80       31.49     64.68 o 
   5  -9   3      148.66      225.52     56.24 o 
   6  -9   3      113.54      107.42     53.99 o 
   7  -9   3       27.96      139.48    104.04 o 
 -10  -8   3     1112.98     1205.23    103.48 o 
  -9  -8   3       89.33       89.98     51.18 o 
  -8  -8   3      797.59      908.85     77.61 o 
  -7  -8   3     4154.28     4377.20    156.35 o 
  -6  -8   3        7.07      -22.50     57.93 o 
  -5  -8   3     1020.81     1009.52    101.23 o 
  -4  -8   3      986.76     1011.77     93.36 o 
  -3  -8   3      718.46      825.95     20.14 o 
  -2  -8   3      557.12      515.19     89.70 o 
  -1  -8   3      307.43      306.42     30.65 o 
   0  -8   3      148.26      139.48     42.18 o 
   1  -8   3      559.07      587.71     41.06 o 
   2  -8   3      118.79      129.92     33.74 o 
   3  -8   3      180.87      169.28     38.81 o 
   4  -8   3       86.62      106.29     68.61 o 
   5  -8   3        4.02        2.81     61.30 o 
   6  -8   3       13.66       54.55     45.55 o 
   7  -8   3      193.16      152.97    100.67 o 
   8  -8   3      119.79      123.40     49.26 o 
 -10  -7   3      817.73      945.40     85.49 o 
  -9  -7   3     2544.75     2678.17    124.85 o 
  -8  -7   3     1216.37     1463.94    140.60 o 
  -7  -7   3     3979.79     4314.77    214.84 o 
  -6  -7   3     2163.30     2369.41    146.23 o 
  -5  -7   3      625.76      711.44     86.61 o 
  -4  -7   3      142.09      181.66     33.18 o 
  -3  -7   3     5075.36     5260.04     55.69 o 
  -2  -7   3      471.92      523.83     22.74 o 
  -1  -7   3     2108.05     2154.01     47.24 o 
   0  -7   3       54.33       97.12     28.12 o 
   1  -7   3       10.27       -1.16     22.22 o 
   2  -7   3      206.02      215.05     27.93 o 
   3  -7   3       98.57      107.59     31.08 o 
   4  -7   3       78.08       34.94     23.60 o 
   5  -7   3      276.82      292.05     40.27 o 
   6  -7   3       45.50      -50.88     46.68 o 
   7  -7   3        8.55       42.74     46.68 o 
   8  -7   3      239.12      214.10     52.50 o 
 -11  -6   3     4446.83     4531.86    279.52 o 
 -10  -6   3     1670.28     1846.94    176.03 o 
  -9  -6   3      806.91      929.41     59.81 o 
  -8  -6   3    13241.98    13903.22    502.23 o 
  -7  -6   3       77.76      157.47     70.30 o 
  -6  -6   3     2138.66     2386.85     92.23 o 
  -5  -6   3     5873.96     6257.88    222.15 o 
  -4  -6   3     6294.34     6747.17    212.03 o 
  -3  -6   3     4118.48     4323.43     37.74 o 
  -2  -6   3     6857.77     6988.32    105.75 o 
  -1  -6   3     2240.71     2409.53     66.08 o 
   0  -6   3     3491.48     3726.13     83.52 o 
   1  -6   3      176.31      196.80     23.06 o 
   2  -6   3        0.58       15.92     32.90 o 
   3  -6   3       64.05       91.62     20.41 o 
   4  -6   3       62.31       82.49     23.64 o 
   5  -6   3       85.04       48.50     42.01 o 
   6  -6   3        2.81       17.39     24.83 o 
   7  -6   3       43.86      -33.74     43.31 o 
   8  -6   3       15.24       21.88     38.49 o 
   9  -6   3       40.84      -23.27     45.55 o 
 -11  -5   3     1548.31     1725.09     73.82 o 
 -10  -5   3     5452.71     5599.48    156.02 o 
  -9  -5   3      435.26      481.60     19.51 o 
  -8  -5   3     4624.83     4679.18    108.14 o 
  -7  -5   3     1783.14     1637.53     55.34 o 
  -6  -5   3      330.59      326.00     27.59 o 
  -5  -5   3        7.73       35.43     24.75 o 
  -4  -5   3     7453.03     7714.51    220.46 o 
  -3  -5   3      621.21      546.10     31.49 o 
  -2  -5   3     3151.60     2997.71     34.67 o 
  -1  -5   3     7143.62     7455.52     92.56 o 
   0  -5   3      296.15      368.56     17.14 o 
   1  -5   3     1708.70     1863.48    106.86 o 
   2  -5   3      485.43      458.75     26.15 o 
   3  -5   3       34.04       25.60     23.90 o 
   4  -5   3        7.25        1.33     21.38 o 
   5  -5   3      259.50      262.39     35.67 o 
   6  -5   3        7.41      -33.41     30.65 o 
   7  -5   3      192.97      138.35     36.72 o 
   8  -5   3       33.14        7.05    139.20 o 
   9  -5   3        4.36       -3.42     21.89 o 
 -11  -4   3      251.47      252.46     48.48 o 
 -10  -4   3      903.44     1022.37     76.39 o 
  -9  -4   3     1290.42     1374.26     34.23 o 
  -8  -4   3       77.66       98.74     17.62 o 
  -7  -4   3       12.20       13.23     11.61 o 
  -6  -4   3     2935.60     2895.55     40.67 o 
  -5  -4   3        6.91       39.69      9.34 o 
  -4  -4   3     5240.46     6181.39    129.35 o 
  -3  -4   3      513.66      362.75     26.43 o 
  -2  -4   3       17.85       22.74      5.94 o 
  -1  -4   3     3640.45     3586.63    127.38 o 
   0  -4   3      122.14      139.57     30.93 o 
   1  -4   3     2441.39     2640.73     59.43 o 
   2  -4   3      134.89      214.50     16.90 o 
   3  -4   3       50.06       30.78     18.65 o 
   4  -4   3      315.12      342.75     24.83 o 
   5  -4   3      299.59      359.68     97.58 o 
   6  -4   3        0.32       -1.16     33.46 o 
   7  -4   3        0.14      -21.30     19.54 o 
   8  -4   3      189.98      196.72     32.85 o 
   9  -4   3       79.31       70.70     35.79 o 
  10  -4   3        0.16      -18.11     43.05 o 
 -11  -3   3     1281.86     1395.40     79.25 o 
 -10  -3   3      580.20      692.11     30.48 o 
  -9  -3   3      899.98      982.66     46.84 o 
  -8  -3   3      923.18     1039.74     35.31 o 
  -7  -3   3     4104.70     4403.21     55.70 o 
  -6  -3   3     2104.09     2163.13     42.75 o 
  -5  -3   3    14780.43    15521.96    157.87 o 
  -4  -3   3     4180.79     3934.41     34.92 o 
  -3  -3   3       97.31       76.57     11.64 o 
  -2  -3   3     3246.36     3315.24     30.39 o 
  -1  -3   3    11258.55    12119.46    153.70 o 
   0  -3   3    14316.60    15777.89    255.05 o 
   1  -3   3    12397.86    13705.85    190.48 o 
   2  -3   3     1769.19     1931.06     42.75 o 
   3  -3   3     1245.53     1115.49     48.66 o 
   4  -3   3      975.45     1012.08     42.74 o 
   5  -3   3      239.68      201.65     39.10 o 
   6  -3   3       22.66        1.64     23.16 o 
   7  -3   3       27.43       45.93     58.68 o 
   8  -3   3       56.37       58.09     26.86 o 
   9  -3   3       32.45       51.02     21.11 o 
  10  -3   3       22.78        3.12     26.18 o 
 -11  -2   3      420.00      545.25     71.52 o 
 -10  -2   3     1604.94     1663.53     47.71 o 
  -9  -2   3       26.64       38.69     23.09 o 
  -8  -2   3       60.09       18.92     17.05 o 
  -7  -2   3     2289.47     2273.05     55.32 o 
  -6  -2   3      170.07      168.01     15.64 o 
  -5  -2   3      646.77      620.68     20.12 o 
  -4  -2   3     5819.60     5490.61     49.20 o 
  -3  -2   3     1860.27     1919.18     24.84 o 
  -2  -2   3     5705.20     5449.24     48.29 o 
  -1  -2   3    13302.93    13236.37    237.90 o 
   0  -2   3    35200.75    41478.64    752.54 o 
   1  -2   3    20211.57    21622.99    325.49 o 
   2  -2   3       21.36       37.66     22.07 o 
   3  -2   3    11085.79    11628.21    184.43 o 
   4  -2   3    11750.69    13152.63    205.37 o 
   5  -2   3     1466.99     1324.48     37.14 o 
   6  -2   3      728.94      697.72     28.29 o 
   7  -2   3       12.16        3.98     30.76 o 
   8  -2   3      473.07      462.73     26.63 o 
   9  -2   3       53.22       41.09     31.01 o 
  10  -2   3       93.81      155.18     31.21 o 
  11  -2   3        0.30        3.67     28.32 o 
 -11  -1   3       72.18       47.90     20.92 o 
 -10  -1   3       58.32       20.54     21.94 o 
  -9  -1   3     3354.88     3294.58     79.82 o 
  -8  -1   3     2224.71     2412.24     58.84 o 
  -7  -1   3       62.33      107.01     26.21 o 
  -6  -1   3     2066.67     2086.56     39.02 o 
  -5  -1   3     9418.44     9743.72    120.65 o 
  -4  -1   3     1860.27     2356.14     52.15 o 
  -3  -1   3     1439.34     1501.71     25.33 o 
  -2  -1   3     7194.00     7094.70     83.90 o 
  -1  -1   3    21145.33    21346.66    288.68 o 
   0  -1   3    16244.50    15423.31    271.92 o 
   1  -1   3     3419.81     3550.74     62.63 o 
   2  -1   3     1291.76     1252.41     45.07 o 
   3  -1   3     8780.83     8423.77    118.67 o 
   4  -1   3    11460.61    11866.24    212.87 o 
   5  -1   3      780.26      789.33     44.98 o 
   6  -1   3     3064.70     3190.20     71.53 o 
   7  -1   3      201.71      202.47     22.01 o 
   8  -1   3      455.88      510.10     49.44 o 
   9  -1   3      118.12       58.15     38.79 o 
  10  -1   3      341.48      297.21     31.46 o 
  11  -1   3       93.67       93.69     50.51 o 
 -11   0   3      129.69       92.03     28.06 o 
 -10   0   3      739.56      762.32     36.96 o 
  -9   0   3       65.02       41.24     28.68 o 
  -8   0   3     2145.66     2235.14    151.57 o 
  -7   0   3     3346.38     3288.26     66.73 o 
  -6   0   3      253.91      266.85     16.34 o 
  -5   0   3    11690.35    12188.50    152.75 o 
  -4   0   3    21529.88    23069.37    296.88 o 
  -3   0   3     3406.96     3700.13     50.62 o 
  -2   0   3    32804.02    35354.83    494.43 o 
  -1   0   3    30769.87    33109.84    548.59 o 
   1   0   3    90849.80   103535.30   2698.85 o 
   2   0   3    36349.03    38853.78    695.67 o 
   3   0   3     6769.12     6045.41    139.48 o 
   4   0   3    46253.76    47779.17   1506.40 o 
   5   0   3     5853.63     6220.22    100.08 o 
   6   0   3     1259.40     1323.49     45.24 o 
   7   0   3     3555.67     3510.04     90.29 o 
   8   0   3      294.24      319.48     29.58 o 
   9   0   3       28.15       39.29     46.64 o 
  10   0   3      637.19      700.80     50.52 o 
  11   0   3      135.44       94.01     35.77 o 
 -11   1   3        1.00       38.55     36.66 o 
 -10   1   3      335.72      377.39     35.04 o 
  -9   1   3      249.79      313.03     33.24 o 
  -8   1   3       10.21       38.60     35.71 o 
  -7   1   3     1497.48     1421.97     43.92 o 
  -6   1   3      187.53      240.00     17.14 o 
  -5   1   3     1204.21     1013.65     22.70 o 
  -4   1   3    60711.45    68354.41   1256.78 o 
  -3   1   3      941.95     1308.14     32.35 o 
  -2   1   3     7704.97     8278.31    226.65 o 
  -1   1   3       94.49       98.91      9.26 o 
   0   1   3    48781.84    54178.89   1070.02 o 
   1   1   3    19302.71    20664.93    295.05 o 
   2   1   3     9970.88    10521.53    129.63 o 
   3   1   3      306.01      320.58     25.06 o 
   4   1   3    19944.01    20588.35    268.35 o 
   5   1   3    29248.91    30405.73    463.31 o 
   6   1   3     2398.23     2434.02     42.00 o 
   7   1   3     2189.10     2301.14     50.68 o 
   8   1   3      260.99      366.57     36.56 o 
   9   1   3     4118.02     4239.83     71.21 o 
  10   1   3       19.32       49.59     24.07 o 
  11   1   3      319.11      314.57     43.42 o 
 -10   2   3        4.87        1.06     29.33 o 
  -9   2   3      308.89      296.12     28.76 o 
  -8   2   3      961.20      905.83     41.12 o 
  -7   2   3       39.89       58.66     15.24 o 
  -6   2   3      767.11      828.27     32.79 o 
  -5   2   3      490.42      519.90     46.40 o 
  -4   2   3      486.88      403.78     28.12 o 
  -3   2   3     7769.13     7185.67     89.20 o 
  -2   2   3     1509.75     1514.56     27.56 o 
  -1   2   3      713.44      610.77     24.75 o 
   0   2   3    10407.22    10335.50    102.54 o 
   1   2   3      572.43      514.28     12.42 o 
   2   2   3      139.91      196.06     13.70 o 
   3   2   3    16019.93    16493.56    176.37 o 
   4   2   3    11451.67    12717.56    154.65 o 
   5   2   3     8106.13     8992.07    122.11 o 
   6   2   3     6222.42     6491.44     83.13 o 
   7   2   3        8.45       11.53     19.29 o 
   8   2   3     2482.51     2587.98     87.14 o 
   9   2   3     3905.70     4074.74     80.62 o 
  10   2   3      619.85      667.86     33.18 o 
  11   2   3       23.01       -0.07     36.02 o 
  12   2   3       86.57       46.52     27.63 o 
 -10   3   3       26.97       -6.26     32.06 o 
  -9   3   3      110.50      128.79     24.18 o 
  -8   3   3     1227.27     1149.95     47.48 o 
  -7   3   3       28.33        9.84     18.18 o 
  -6   3   3      217.17      206.04     22.81 o 
  -5   3   3     2181.98     2286.29     45.91 o 
  -4   3   3      128.68       90.28     15.07 o 
  -3   3   3      158.60      114.33     10.63 o 
  -2   3   3     3969.00     3916.40    129.63 o 
  -1   3   3       12.85       36.72     18.00 o 
   0   3   3      163.53      322.81     11.62 o 
   1   3   3    61635.40    67908.43   1042.18 o 
   2   3   3    49142.45    55219.32    800.07 o 
   3   3   3       46.08       94.68     12.04 o 
   4   3   3    15521.84    16165.80    172.13 o 
   5   3   3    18651.77    20128.62    232.85 o 
   6   3   3       63.30       61.73     13.32 o 
   7   3   3     4756.54     4948.68     76.88 o 
   8   3   3     1885.80     2032.97     45.13 o 
   9   3   3      132.88      118.90     19.11 o 
  10   3   3     2566.44     2681.72     63.22 o 
  11   3   3      564.03      616.58     97.01 o 
  12   3   3        1.05       36.40     29.21 o 
 -10   4   3        1.23      -55.78     51.18 o 
  -9   4   3        1.97        3.37     28.68 o 
  -8   4   3      768.02      768.42     31.78 o 
  -7   4   3       15.40       10.21     18.19 o 
  -6   4   3        1.91       -3.91     15.71 o 
  -5   4   3      626.35      645.98     29.21 o 
  -4   4   3     2812.82     2775.47     50.42 o 
  -3   4   3     2922.25     3159.17     45.81 o 
  -2   4   3     2788.90     2766.47     95.05 o 
  -1   4   3     3783.17      -15.75     15.75 o 
   0   4   3     5426.35     6140.40     74.83 o 
   1   4   3    19444.73    19477.22    236.20 o 
   2   4   3    53417.14    57883.19    867.69 o 
   3   4   3    22639.37    25083.66    284.21 o 
   4   4   3    33722.04    37228.16    482.86 o 
   5   4   3     8803.53     7894.37     80.58 o 
   6   4   3     6729.44     6666.27     74.75 o 
   7   4   3      341.97      462.02     24.35 o 
   8   4   3     6694.69     6800.99    110.46 o 
   9   4   3     1103.26     1141.31     41.85 o 
  10   4   3      743.44      855.51     38.69 o 
  11   4   3     1453.33     1562.55    134.41 o 
  12   4   3      261.03      218.95     33.16 o 
  -9   5   3       43.48      -36.56     76.49 o 
  -8   5   3       15.11       12.48     25.59 o 
  -7   5   3        2.24       24.10     33.74 o 
  -6   5   3      198.36      213.75     24.43 o 
  -5   5   3      283.95      320.50     46.68 o 
  -4   5   3       36.58       41.19     29.25 o 
  -3   5   3     6842.60     7021.06    158.60 o 
  -2   5   3     5536.63     5604.37    119.79 o 
  -1   5   3        3.21       28.86      8.75 o 
   0   5   3    42620.64    46266.16    921.83 o 
   1   5   3    13955.04    14689.41    164.38 o 
   2   5   3     2245.99     2272.69     24.70 o 
   3   5   3    42415.03    45886.80    641.59 o 
   4   5   3       95.22       44.02      8.90 o 
   5   5   3     5971.58     5983.12     59.84 o 
   6   5   3    15705.16    17420.19    198.82 o 
   7   5   3     5903.26     6137.99     94.08 o 
   8   5   3      949.23      995.03     26.90 o 
   9   5   3     2285.01     2186.68     50.25 o 
  10   5   3     1307.14     1348.56     36.07 o 
  11   5   3      346.30      282.07     39.95 o 
  12   5   3     1170.88     1248.17     82.52 o 
  -9   6   3       58.63      -27.00     82.67 o 
  -8   6   3        0.07      -16.20     44.99 o 
  -7   6   3        9.18      -24.36     52.30 o 
  -6   6   3       44.02       24.00     17.24 o 
  -5   6   3      815.13      827.88     70.58 o 
  -4   6   3     1082.91     1201.06     31.58 o 
  -3   6   3     2895.35     3448.11    154.66 o 
  -2   6   3     8984.48     9049.10    267.70 o 
  -1   6   3     4995.93     4867.77     65.12 o 
   0   6   3      520.72      453.44     20.38 o 
   1   6   3    34970.83    36795.51    681.16 o 
   2   6   3    19444.45    19804.41    265.97 o 
   3   6   3     3052.59     3296.58     50.05 o 
   4   6   3     8595.17     9044.80     94.46 o 
   5   6   3     4527.68     5024.34     52.15 o 
   6   6   3     1280.93     1224.18     28.04 o 
   7   6   3    10609.35    11549.22    128.21 o 
   8   6   3     5176.31     5486.60     70.87 o 
   9   6   3      460.96      500.17     20.86 o 
  10   6   3     5582.23     5490.56    115.80 o 
  11   6   3     1128.23     1207.81    152.69 o 
  -8   7   3       20.30       41.62     50.62 o 
  -7   7   3        6.99        3.39     16.03 o 
  -6   7   3       77.26      115.35     18.03 o 
  -5   7   3      508.80      452.96     22.45 o 
  -4   7   3       43.59       96.17     61.86 o 
  -3   7   3     1916.86     1859.31     78.17 o 
  -2   7   3     1938.53     1889.39     73.96 o 
  -1   7   3     5379.51     5338.84     76.25 o 
   0   7   3      562.10      791.76     43.72 o 
   1   7   3     1575.12     1403.41     48.96 o 
   2   7   3    13229.87    12864.33    196.11 o 
   3   7   3     3179.95     2926.81     61.89 o 
   4   7   3     4400.35     4314.37     55.22 o 
   5   7   3     8978.38     9577.20    132.32 o 
   6   7   3     2912.53     3182.27     37.01 o 
   7   7   3      540.92      637.07     14.41 o 
   8   7   3     4479.65     4674.77     52.64 o 
   9   7   3      765.30      768.19     87.77 o 
  10   7   3     1554.11     1782.68     66.71 o 
  11   7   3     2666.25     2687.73    134.98 o 
  -7   8   3       15.38      -11.25     46.12 o 
  -6   8   3       41.51       27.57     37.12 o 
  -5   8   3        8.05       14.33     13.71 o 
  -4   8   3      316.19      321.13     48.37 o 
  -3   8   3       92.97       65.57     29.81 o 
  -2   8   3      708.79      664.35     30.65 o 
  -1   8   3      217.91      270.72     20.20 o 
   0   8   3       84.77       59.24     17.55 o 
   1   8   3     1527.22     1621.01     74.54 o 
   2   8   3      395.47      357.09     28.23 o 
   3   8   3     3672.80     3533.90     52.82 o 
   4   8   3      598.84      639.55     22.96 o 
   5   8   3      419.26      406.09     26.25 o 
   6   8   3     1673.37     1855.98     33.15 o 
   7   8   3     3831.97     3815.31    108.15 o 
   8   8   3     1621.96     1344.75     92.48 o 
   9   8   3       33.07      136.69     91.67 o 
  10   8   3        7.84       -0.60     34.43 o 
  11   8   3     1422.26     1347.31    778.37 o 
  -7   9   3       76.88       42.50     74.24 o 
  -6   9   3        4.20      -29.25     79.30 o 
  -5   9   3      151.57      132.16     24.92 o 
  -4   9   3      304.07      176.17     52.02 o 
  -3   9   3       11.41       16.11     14.63 o 
  -2   9   3      397.90      338.92     82.77 o 
  -1   9   3      116.65      105.68     12.08 o 
   0   9   3       28.43       44.68     16.41 o 
   1   9   3     1237.55     1205.85     28.34 o 
   2   9   3      861.11      924.71     28.87 o 
   3   9   3        5.49       -1.55      9.93 o 
   4   9   3      686.24      735.23     24.19 o 
   5   9   3      288.23      284.57     15.83 o 
   6   9   3      520.00      572.59     26.40 o 
   7   9   3     2037.63     2268.57    108.82 o 
   8   9   3      570.25      708.84     71.43 o 
   9   9   3      286.55      324.53     43.32 o 
  10   9   3     1269.02     1609.01     91.95 o 
  11   9   3       36.57       73.50     80.99 o 
  -6  10   3      155.45       76.20     77.05 o 
  -5  10   3      150.49       61.78    111.64 o 
  -4  10   3       46.41       22.35     15.28 o 
  -3  10   3      123.01      103.96     28.92 o 
  -2  10   3      153.36      117.91     13.28 o 
  -1  10   3        0.90       -1.92     27.25 o 
   0  10   3        3.36       -6.26     10.69 o 
   1  10   3       26.55       58.56     19.11 o 
   2  10   3      474.59      527.59     30.23 o 
   3  10   3       38.55       31.21     15.34 o 
   4  10   3      108.96      114.14     13.39 o 
   5  10   3     1319.30     1365.95     26.86 o 
   6  10   3      158.29      178.71      9.12 o 
   7  10   3      807.56      842.01     92.80 o 
   8  10   3     2053.74     2333.40    190.66 o 
   9  10   3      741.05      858.55     70.27 o 
  10  10   3      284.63      289.32     58.62 o 
  -5  11   3        5.75        9.76     66.65 o 
  -4  11   3       12.57      -12.04     30.65 o 
  -3  11   3      212.97      188.46     30.34 o 
  -2  11   3       69.35       68.15     22.93 o 
  -1  11   3       57.71       70.97     14.03 o 
   0  11   3        1.17       18.98     21.86 o 
   1  11   3       36.65       35.42     16.85 o 
   2  11   3      188.67      229.33     39.07 o 
   3  11   3      160.17      188.71     20.96 o 
   4  11   3     3667.69     3808.03     68.29 o 
   5  11   3       97.26       85.18     14.18 o 
   6  11   3      861.17      886.58     40.88 o 
   7  11   3      746.81     1069.69    133.85 o 
   8  11   3        0.86       36.56     47.24 o 
   9  11   3     1277.37     1275.53    173.78 o 
  -4  12   3      107.18      130.35     67.15 o 
  -3  12   3        7.06      -25.58     50.49 o 
  -2  12   3      151.44      162.99     35.02 o 
  -1  12   3       41.45       23.36     21.18 o 
   0  12   3       84.01       68.06     19.08 o 
   1  12   3       44.71       70.48     22.01 o 
   2  12   3        8.14       33.12     21.22 o 
   3  12   3      523.33      595.82     28.06 o 
   4  12   3     1675.29     1634.14     46.90 o 
   5  12   3      150.97      160.54     17.69 o 
   6  12   3       28.03      -27.56     38.81 o 
   7  12   3      773.59      821.11    128.79 o 
   8  12   3      652.67      648.45     81.55 o 
   9  12   3      753.82     1291.28    178.28 o 
  -2  13   3       13.06       58.99     38.05 o 
  -1  13   3       35.54       41.39     24.44 o 
   0  13   3       79.34       46.93     20.49 o 
   1  13   3       44.93       67.72     19.98 o 
   2  13   3       15.33       30.97     15.12 o 
   3  13   3      239.74      239.26     23.89 o 
   4  13   3      107.06      130.86     22.37 o 
   5  13   3      349.99      284.01     84.92 o 
   6  13   3        2.00        7.87     38.81 o 
   7  13   3       53.69       94.48     88.30 o 
   0  14   3      150.39      135.87     51.53 o 
   1  14   3        1.83      -45.22     41.49 o 
   2  14   3       93.95       94.42     37.54 o 
   3  14   3       51.21        5.73     18.65 o 
   4  14   3       75.37       75.12     32.67 o 
   5  14   3       36.86        5.06     62.43 o 
  -5 -13   4      504.99      568.03    118.67 o 
  -4 -13   4      829.51      739.00     73.11 o 
  -3 -13   4      473.85      583.21    102.36 o 
  -2 -13   4     1628.93     1479.07     87.50 o 
  -1 -13   4      524.55      595.01     30.45 o 
   0 -13   4     1111.03      863.98    604.30 o 
   1 -13   4      432.59      327.32     89.98 o 
  -7 -12   4     1166.18     1095.00     98.98 o 
  -6 -12   4      122.47      167.03     55.68 o 
  -5 -12   4     3502.38     3533.59    226.09 o 
  -4 -12   4      849.58     1236.73    133.29 o 
  -3 -12   4       18.07       21.34     16.00 o 
  -2 -12   4     2287.41     2395.78     54.20 o 
  -1 -12   4     4027.47     4165.42    231.15 o 
   0 -12   4      589.03      332.37    276.42 o 
   1 -12   4     1996.62     2000.33   1116.94 o 
   2 -12   4      563.03      664.20     66.93 o 
   3 -12   4        0.89       67.49     47.24 o 
  -8 -11   4      451.72      373.44    128.23 o 
  -7 -11   4     4031.53     4248.41    184.47 o 
  -6 -11   4     1955.93     1897.55    109.67 o 
  -5 -11   4      323.25      320.01     55.68 o 
  -4 -11   4     7797.70     7704.17     96.13 o 
  -3 -11   4     1998.99     2065.94     63.95 o 
  -2 -11   4     1224.41      961.68    149.14 o 
  -1 -11   4     3076.46     3290.42     84.40 o 
   0 -11   4     1114.39     1010.42    564.65 o 
   1 -11   4      975.65     1055.07     64.11 o 
   2 -11   4     3318.50     3304.69    191.78 o 
   3 -11   4      179.32      272.77     91.11 o 
   4 -11   4      140.81       68.05     82.11 o 
   5 -11   4      355.30      286.83     68.05 o 
  -9 -10   4      967.03     1074.19    175.47 o 
  -8 -10   4      390.88      223.84    109.11 o 
  -7 -10   4      755.49      899.29     83.80 o 
  -6 -10   4      184.32      235.09     52.30 o 
  -5 -10   4      724.39      879.60     67.49 o 
  -4 -10   4      534.75      515.63     51.06 o 
  -3 -10   4     3453.79     3761.27     61.88 o 
  -2 -10   4      713.28      889.21    152.97 o 
  -1 -10   4      781.71      831.89     51.08 o 
   0 -10   4     1505.52     1721.52     64.11 o 
   1 -10   4      631.69      911.10     88.30 o 
   2 -10   4      300.24      255.89     73.68 o 
   3 -10   4      769.84      933.03    115.29 o 
   4 -10   4      121.29      188.97     85.49 o 
   5 -10   4       18.67       26.43     77.61 o 
   6 -10   4     1303.40     1110.19    106.86 o 
  -9  -9   4       98.57       80.99     93.36 o 
  -8  -9   4      947.34      690.07    131.60 o 
  -7  -9   4      211.56      317.20     59.05 o 
  -6  -9   4      718.59      748.00     66.93 o 
  -5  -9   4      773.96      904.91     65.24 o 
  -4  -9   4      464.54      586.03     50.05 o 
  -3  -9   4      366.69      382.47     20.03 o 
  -2  -9   4     5741.45     6133.54    120.64 o 
  -1  -9   4     3612.42     3722.77    187.84 o 
   0  -9   4      212.33      291.89     53.99 o 
   1  -9   4     2925.73     3401.43    146.23 o 
   2  -9   4     1007.39     1185.55     64.68 o 
   3  -9   4      199.90      147.91     41.06 o 
   4  -9   4       12.63       35.99     38.81 o 
   5  -9   4     1452.82     1329.53    155.22 o 
   6  -9   4       18.84      -32.06     81.55 o 
   7  -9   4      839.26      881.85     97.30 o 
 -10  -8   4       38.41       10.69     80.99 o 
  -9  -8   4       35.37      -12.94     73.68 o 
  -8  -8   4      446.16      359.38     61.30 o 
  -7  -8   4     2351.98     2413.28    113.61 o 
  -6  -8   4     1448.61     1612.98     86.61 o 
  -5  -8   4      487.65      496.60     50.62 o 
  -4  -8   4     4532.70     4539.73    135.54 o 
  -3  -8   4     5688.01     5709.91     86.66 o 
  -2  -8   4      356.34      379.47     50.62 o 
  -1  -8   4     7113.69     7495.17    194.03 o 
   0  -8   4     5024.94     5723.15     99.86 o 
   1  -8   4     1351.82     1457.80     39.89 o 
   2  -8   4    10118.40    10460.17    182.68 o 
   3  -8   4       86.52       90.61     24.40 o 
   4  -8   4       30.13       32.34     24.40 o 
   5  -8   4     4162.46     4110.32    105.73 o 
   6  -8   4      193.79      127.10     87.74 o 
   7  -8   4      280.48      237.33     64.11 o 
   8  -8   4      364.90      349.53    221.31 o 
 -10  -7   4       21.25       67.49     51.18 o 
  -9  -7   4       96.39       50.62     45.55 o 
  -8  -7   4      210.59      104.04     45.55 o 
  -7  -7   4      640.12      736.75     66.93 o 
  -6  -7   4     3008.12     2932.94    111.36 o 
  -5  -7   4     2565.78     2642.18     98.42 o 
  -4  -7   4       12.83       -8.44     25.87 o 
  -3  -7   4     7703.40     7907.88    285.70 o 
  -2  -7   4     4655.92     5106.60    238.74 o 
  -1  -7   4     2880.72     3083.96     82.11 o 
   0  -7   4     2030.20     2008.38     44.26 o 
   1  -7   4      291.67      342.06     22.00 o 
   2  -7   4      367.91      421.05     49.49 o 
   3  -7   4    16263.69    16750.49    305.11 o 
   4  -7   4       42.56       63.59     30.65 o 
   5  -7   4      131.40      157.31     37.38 o 
   6  -7   4     2491.13     2675.71     96.78 o 
   7  -7   4      244.11      308.20    107.42 o 
   8  -7   4      275.24      241.03     35.34 o 
 -11  -6   4        6.00       12.37     46.68 o 
 -10  -6   4       11.04       17.43     42.18 o 
  -9  -6   4        3.79       -4.50     61.30 o 
  -8  -6   4     1150.17     1148.99    126.54 o 
  -7  -6   4      316.90      225.52     77.05 o 
  -6  -6   4      340.95      322.26     44.43 o 
  -5  -6   4     2935.62     2833.96     96.73 o 
  -4  -6   4     3923.66     3986.89    111.92 o 
  -3  -6   4     1845.37     1887.72     57.37 o 
  -2  -6   4    17629.89    18684.29    233.87 o 
  -1  -6   4    10374.26    10780.95    151.01 o 
   0  -6   4     2414.45     2591.74     84.92 o 
   1  -6   4      900.17      956.70     54.83 o 
   2  -6   4     4531.86     4976.95     95.89 o 
   3  -6   4        8.26        4.22     20.78 o 
   4  -6   4     3533.65     3593.13     93.60 o 
   5  -6   4     2148.93     2395.52     67.66 o 
   6  -6   4      571.32      480.15     66.64 o 
   7  -6   4     2574.41     2627.75    183.34 o 
   8  -6   4      512.16      588.81     42.40 o 
   9  -6   4      178.94      115.07     52.59 o 
 -11  -5   4       35.13       20.81     75.92 o 
 -10  -5   4        6.66        7.70     13.24 o 
  -9  -5   4       18.05       16.43     10.58 o 
  -8  -5   4      804.81      765.24     36.90 o 
  -7  -5   4      846.25      799.18     96.73 o 
  -6  -5   4       64.44       77.05     55.12 o 
  -5  -5   4        5.79       14.06     41.62 o 
  -4  -5   4     2004.97     2069.09     65.24 o 
  -3  -5   4      361.78      305.40     12.37 o 
  -2  -5   4     3015.98     2990.32     33.38 o 
  -1  -5   4    11787.96    11684.19    168.62 o 
   0  -5   4     3278.25     3150.17     73.11 o 
   1  -5   4       84.28      110.23     17.14 o 
   2  -5   4     6784.53     7272.44    293.58 o 
   3  -5   4     4068.71     4594.10     93.44 o 
   4  -5   4      861.99      924.88     49.21 o 
   5  -5   4     4940.25     5328.62    125.89 o 
   6  -5   4      654.81      642.44     79.58 o 
   7  -5   4     1174.68     1171.73     89.16 o 
   8  -5   4     7770.51     7763.73    135.37 o 
   9  -5   4       30.76       48.05     45.99 o 
 -11  -4   4      156.51      112.39     17.78 o 
 -10  -4   4      130.69       97.03     19.70 o 
  -9  -4   4        1.72        3.81     13.68 o 
  -8  -4   4       57.53       69.99     13.55 o 
  -7  -4   4      371.92      377.54     14.52 o 
  -6  -4   4      217.48      209.28     18.83 o 
  -5  -4   4       15.86       19.21      4.97 o 
  -4  -4   4        0.45       -3.37     30.93 o 
  -3  -4   4      103.73       69.26      8.50 o 
  -2  -4   4       46.32       33.46      8.28 o 
  -1  -4   4      134.67      195.86     37.96 o 
   0  -4   4      244.85      266.87     28.96 o 
   1  -4   4     1454.68     1547.20     36.00 o 
   2  -4   4      681.61      631.12     28.43 o 
   3  -4   4     1626.05     1431.90     63.27 o 
   4  -4   4     2320.93     2512.52     71.99 o 
   5  -4   4     1197.59     1168.81    133.57 o 
   6  -4   4     1120.63     1044.47     53.57 o 
   7  -4   4       37.41       46.55     24.90 o 
   8  -4   4      513.04      606.94     45.45 o 
   9  -4   4      843.95      786.91    124.05 o 
  10  -4   4      276.10      309.85     38.18 o 
 -11  -3   4       76.53       62.77     19.11 o 
 -10  -3   4      151.01      155.87     25.41 o 
  -9  -3   4       52.54       37.88     16.32 o 
  -8  -3   4      601.39      667.77     21.11 o 
  -7  -3   4      524.75      584.58     46.34 o 
  -6  -3   4       37.34       42.88      8.91 o 
  -5  -3   4        9.96        5.65     11.45 o 
  -4  -3   4      194.48      212.20     15.68 o 
  -3  -3   4        9.64        3.26      7.31 o 
  -2  -3   4      811.56      659.62     18.67 o 
  -1  -3   4     4022.70     3721.04     90.27 o 
   0  -3   4      177.87      192.37     20.67 o 
   1  -3   4     4530.67     4728.19     74.24 o 
   2  -3   4       15.12       27.26     12.71 o 
   3  -3   4     1014.44      928.85     87.74 o 
   4  -3   4     2447.07     2146.35    149.04 o 
   5  -3   4      650.87      687.78     38.39 o 
   6  -3   4      395.16      342.02     49.81 o 
   7  -3   4      370.46      478.37     34.79 o 
   8  -3   4      800.64      806.16     33.60 o 
   9  -3   4      297.15      410.33     63.18 o 
  10  -3   4      449.84      389.32     37.79 o 
 -11  -2   4       82.67       72.78     30.63 o 
 -10  -2   4       93.80       95.87     28.79 o 
  -9  -2   4      750.24      908.91     26.78 o 
  -8  -2   4        1.02        5.60     11.12 o 
  -7  -2   4        0.42        4.98      9.96 o 
  -6  -2   4      276.25      324.78     17.86 o 
  -5  -2   4      250.05      277.29     13.55 o 
  -4  -2   4        1.66        4.68      7.03 o 
  -3  -2   4      120.13      124.78     12.72 o 
  -2  -2   4        0.29        3.81      6.86 o 
  -1  -2   4     1261.56     1329.98     20.68 o 
   0  -2   4     4592.15     4349.33     95.05 o 
   1  -2   4      502.52      652.68     24.87 o 
   2  -2   4      296.62      276.76     38.52 o 
   3  -2   4    13964.04    15101.59    250.45 o 
   4  -2   4     9255.50    10192.94    276.42 o 
   5  -2   4     5537.26     5215.69     91.61 o 
   6  -2   4     2638.49     2701.89     89.70 o 
   7  -2   4      604.30      604.60     56.73 o 
   8  -2   4     3588.93     3667.99    100.11 o 
   9  -2   4     5291.65     5252.25    104.04 o 
  10  -2   4       45.23       36.06     46.28 o 
  11  -2   4     1526.14     1195.67     92.80 o 
 -11  -1   4       91.44       64.17     25.97 o 
 -10  -1   4      477.42      532.91     58.53 o 
  -9  -1   4       18.73       21.80     13.73 o 
  -8  -1   4     1071.24     1130.49     30.20 o 
  -7  -1   4      354.94      412.81     27.97 o 
  -6  -1   4      144.36      146.51     14.21 o 
  -5  -1   4      654.96      657.31     15.80 o 
  -4  -1   4       54.40       44.59     10.86 o 
  -3  -1   4        9.42      -19.36     18.84 o 
  -2  -1   4       42.00       27.93      7.04 o 
  -1  -1   4     2663.63     2779.34     64.40 o 
   0  -1   4     1472.71     1298.66     21.65 o 
   1  -1   4      284.75      294.65     21.93 o 
   2  -1   4      214.65      249.01     45.27 o 
   3  -1   4     4157.54     3938.88     66.93 o 
   4  -1   4    11486.44    12501.63    231.91 o 
   5  -1   4      716.24      714.47     45.08 o 
   6  -1   4     4247.70     4174.55     79.23 o 
   7  -1   4      335.77      350.20     24.88 o 
   8  -1   4      648.74      695.46     44.59 o 
   9  -1   4     6239.48     6175.53    114.32 o 
  10  -1   4     1567.56     1566.85     87.35 o 
  11  -1   4       10.47       31.24     57.08 o 
 -11   0   4        0.51       -1.36     27.91 o 
 -10   0   4      449.04      478.72     62.33 o 
  -9   0   4      403.43      306.98     78.90 o 
  -8   0   4       77.70       34.88     25.32 o 
  -7   0   4      518.42      537.70     54.09 o 
  -6   0   4       55.64       27.05     11.52 o 
  -5   0   4      385.40      444.93     32.36 o 
  -4   0   4      240.26      216.42     19.61 o 
  -3   0   4      230.50      274.58     16.41 o 
  -2   0   4       65.53       25.17     16.47 o 
  -1   0   4      956.43      979.06     17.69 o 
   0   0   4      195.07      277.87     13.53 o 
   1   0   4     6345.06     5547.55    134.13 o 
   2   0   4     9036.41     8257.02    129.63 o 
   3   0   4       10.15       31.70     21.25 o 
   4   0   4    12992.21    12636.10    201.62 o 
   5   0   4     4085.86     3957.93     91.66 o 
   6   0   4      242.87      208.15     22.88 o 
   7   0   4     4848.37     4477.25     89.33 o 
   8   0   4     2952.30     2747.95     68.10 o 
   9   0   4      274.27      287.29     40.14 o 
  10   0   4     4700.81     5067.73    113.44 o 
  11   0   4     1180.47     1090.38     47.93 o 
 -10   1   4        2.43       12.88     19.64 o 
  -9   1   4      365.66      372.12     63.55 o 
  -8   1   4      189.27      188.54     23.08 o 
  -7   1   4      100.32      112.16     28.58 o 
  -6   1   4      559.49      722.76     37.14 o 
  -5   1   4       37.83       53.23     12.27 o 
  -4   1   4     1248.51     1345.59     33.60 o 
  -3   1   4      150.86      166.06     10.91 o 
  -2   1   4      131.94      147.66     21.37 o 
  -1   1   4      128.75      169.60     14.68 o 
   0   1   4       10.02      -11.12     10.20 o 
   1   1   4      287.00      266.35     40.77 o 
   2   1   4      718.01      790.06     25.03 o 
   3   1   4      102.65       81.73     15.05 o 
   4   1   4     5233.24     4782.43     62.55 o 
   5   1   4    11253.44    10981.50    158.81 o 
   6   1   4     4249.08     3990.03     96.56 o 
   7   1   4      184.73      212.32     26.98 o 
   8   1   4     1084.68     1057.23     40.49 o 
   9   1   4    11092.33    11046.08    179.62 o 
  10   1   4       96.12      111.09     20.68 o 
  11   1   4     2775.91     2841.55     69.69 o 
 -10   2   4       62.20       63.68     23.04 o 
  -9   2   4       72.46      125.33     35.99 o 
  -8   2   4      426.51      391.73     39.37 o 
  -7   2   4      105.03       77.60     26.12 o 
  -6   2   4      126.16      127.52     17.43 o 
  -5   2   4       58.19       53.95     17.39 o 
  -4   2   4      108.86      165.33     21.37 o 
  -3   2   4       35.09       10.32      8.09 o 
  -2   2   4       18.93       16.56      6.99 o 
  -1   2   4      798.18      655.79     26.43 o 
   0   2   4       30.04       57.65     19.09 o 
   1   2   4        5.26        3.10      8.89 o 
   2   2   4      173.04      128.88     14.69 o 
   3   2   4       25.30       26.21      8.59 o 
   4   2   4      318.32      342.24     29.76 o 
   5   2   4      366.33      305.02     23.25 o 
   6   2   4      605.42      561.52     37.33 o 
   7   2   4       26.91       36.35     21.62 o 
   8   2   4     3380.79     3313.83     61.18 o 
   9   2   4     2556.26     2672.11     57.58 o 
  10   2   4     2333.86     2328.14     61.93 o 
  11   2   4        3.61       36.61     18.99 o 
  12   2   4      493.96      408.35     66.70 o 
 -10   3   4       79.42       44.02     23.75 o 
  -9   3   4       47.50       64.77     18.78 o 
  -8   3   4      551.67      450.38     40.04 o 
  -7   3   4      108.17       90.44     24.34 o 
  -6   3   4        9.03       16.07     18.42 o 
  -5   3   4      409.59      347.49     22.86 o 
  -4   3   4       29.61       31.20     15.23 o 
  -3   3   4       75.00       65.09     39.93 o 
  -2   3   4        2.12       -7.31     15.75 o 
  -1   3   4       77.82       73.11     17.43 o 
   0   3   4      168.68      148.61      9.37 o 
   1   3   4      656.48      644.11     19.73 o 
   2   3   4       49.92       37.48      9.30 o 
   3   3   4      379.58      463.10     31.66 o 
   4   3   4       11.70       30.70     13.39 o 
   5   3   4     3752.96     3411.16    125.10 o 
   6   3   4     1082.71     1053.37     34.20 o 
   7   3   4      364.24      339.08     17.96 o 
   8   3   4      608.54      575.50     31.70 o 
   9   3   4      353.53      441.66     98.40 o 
  10   3   4     3453.07     3553.56     81.24 o 
  11   3   4     1948.75     1912.49     90.73 o 
  12   3   4        2.09        0.67     23.92 o 
 -10   4   4       56.51       18.89     35.99 o 
  -9   4   4       64.48       82.94     30.82 o 
  -8   4   4        0.25       19.49     22.92 o 
  -7   4   4        1.17       -8.02     18.32 o 
  -6   4   4       48.79       69.16     18.58 o 
  -5   4   4       15.72       -1.95     17.15 o 
  -4   4   4      153.31      143.04     27.28 o 
  -3   4   4     1368.26     1214.18     64.11 o 
  -2   4   4       69.37       21.37     18.00 o 
  -1   4   4      139.52      115.46     19.68 o 
   0   4   4     1006.41      884.51     38.24 o 
   1   4   4      431.83      402.08     14.51 o 
   2   4   4      729.37      670.58     24.33 o 
   3   4   4       55.09       53.06     10.50 o 
   4   4   4      688.84      656.88     16.97 o 
   5   4   4       85.44       44.98     11.77 o 
   6   4   4     1490.04     1322.74     31.17 o 
   7   4   4      387.53      398.94     20.14 o 
   8   4   4     2444.87     2233.57     57.22 o 
   9   4   4     1771.45     1806.25     44.45 o 
  10   4   4       51.78        9.41     27.08 o 
  11   4   4     1524.69     1543.60     40.24 o 
  12   4   4      447.95      283.00     82.67 o 
  -9   5   4       11.79        3.32     27.83 o 
  -8   5   4       24.91       19.76     25.87 o 
  -7   5   4      166.34      130.64     22.01 o 
  -6   5   4       52.41       72.31     31.49 o 
  -5   5   4      324.95      312.40     17.13 o 
  -4   5   4      165.05      162.63     11.59 o 
  -3   5   4     1084.24      784.09     84.64 o 
  -2   5   4     2621.57     2241.32    332.38 o 
  -1   5   4      322.11      333.82     66.36 o 
   0   5   4     5631.81     5496.75     80.61 o 
   1   5   4     2679.45     2547.26     29.04 o 
   2   5   4      117.76      106.81      8.93 o 
   3   5   4      952.05      940.25     19.70 o 
   4   5   4       42.84       49.31     10.42 o 
   5   5   4       37.16       33.41     10.66 o 
   6   5   4        9.07        8.66     20.80 o 
   7   5   4      560.24      522.29     31.33 o 
   8   5   4       58.78       58.42     12.81 o 
   9   5   4      235.15      201.04     17.97 o 
  10   5   4     1295.71     1109.30     68.99 o 
  11   5   4       25.75       28.68     18.43 o 
  12   5   4      691.45      762.18     58.39 o 
  -9   6   4       30.99        2.44     38.63 o 
  -8   6   4        4.29       11.25     70.30 o 
  -7   6   4       77.34       72.78     17.15 o 
  -6   6   4        6.21       -3.33     19.40 o 
  -5   6   4      265.57      193.18     23.90 o 
  -4   6   4     1615.82     1526.24    872.29 o 
  -3   6   4       59.30       19.60     20.25 o 
  -2   6   4     1689.82     1490.97    161.97 o 
  -1   6   4     1875.93     1621.56     91.96 o 
   0   6   4        1.04        6.56     12.47 o 
   1   6   4     5682.18     5542.18    114.45 o 
   2   6   4     1747.68     1690.06     32.09 o 
   3   6   4      296.92      289.74     15.49 o 
   4   6   4      377.68      417.92     16.15 o 
   5   6   4       27.56       31.34      7.50 o 
   6   6   4      507.81      499.45     21.85 o 
   7   6   4       34.13       45.30     12.74 o 
   8   6   4      579.56      569.30     44.24 o 
   9   6   4      133.88      117.24     26.87 o 
  10   6   4      653.30      563.53     28.92 o 
  11   6   4      530.75      449.65     40.12 o 
  -8   7   4        1.39        3.88     47.80 o 
  -7   7   4       53.18        6.75     41.06 o 
  -6   7   4       23.75       11.25     13.22 o 
  -5   7   4      183.67      116.51     27.00 o 
  -4   7   4      124.21      103.22     12.64 o 
  -3   7   4     1043.95      853.83    182.78 o 
  -2   7   4       61.25       53.37     19.37 o 
  -1   7   4     1474.82     1393.55     43.59 o 
   0   7   4       13.73       -5.70      9.93 o 
   1   7   4      726.04      576.41     64.68 o 
   2   7   4     2539.30     2140.95    138.35 o 
   3   7   4      424.09      373.43     29.43 o 
   4   7   4      301.26      315.97     14.53 o 
   5   7   4      480.28      491.71     31.63 o 
   6   7   4      196.44      208.68     12.55 o 
   7   7   4       61.58       64.26     10.83 o 
   8   7   4        0.02       -8.96     11.34 o 
   9   7   4      141.51      100.46     17.62 o 
  10   7   4        6.38        7.99     13.51 o 
  11   7   4      120.69       75.36     82.11 o 
  -7   8   4        0.83      -53.04     64.96 o 
  -6   8   4       53.30       39.40     48.65 o 
  -5   8   4       25.97        9.10     33.18 o 
  -4   8   4      340.25      253.66     38.57 o 
  -3   8   4      174.40      163.69     23.62 o 
  -2   8   4      558.40      795.35     38.37 o 
  -1   8   4       71.08       63.70     15.95 o 
   0   8   4      312.58      283.75     46.33 o 
   1   8   4      869.96      725.57     25.69 o 
   2   8   4       69.09       70.41     18.28 o 
   3   8   4      930.92      884.26     57.83 o 
   4   8   4      323.39      319.08     20.50 o 
   5   8   4        1.16       -0.99     12.64 o 
   6   8   4      458.05      451.06     40.18 o 
   7   8   4      202.07      180.19     10.63 o 
   8   8   4        1.02        6.49      6.87 o 
   9   8   4       31.25        7.15     15.71 o 
  10   8   4        1.83      -27.68     32.35 o 
  11   8   4       50.09        5.06     43.31 o 
  -7   9   4      129.59       85.95     50.28 o 
  -6   9   4        7.34       10.69     31.42 o 
  -5   9   4      152.56      127.73     43.05 o 
  -4   9   4      260.13      150.16     31.01 o 
  -3   9   4        1.36       10.35     10.39 o 
  -2   9   4      310.21      297.03     35.37 o 
  -1   9   4      196.85      146.46     18.91 o 
   0   9   4       48.49       54.25     13.53 o 
   1   9   4      989.09      993.97     57.58 o 
   2   9   4      355.62      303.45     17.77 o 
   3   9   4        7.89       25.36     14.44 o 
   4   9   4       50.35       28.08     28.12 o 
   5   9   4       84.83       88.32     17.08 o 
   6   9   4        6.04       -8.69     14.92 o 
   7   9   4      474.14      403.59     38.52 o 
   8   9   4        0.28       10.41     32.56 o 
   9   9   4       22.29       59.17     54.45 o 
  10   9   4       60.92       73.23     99.26 o 
  11   9   4        0.48       20.97     36.56 o 
  -6  10   4      384.68      319.65     62.06 o 
  -5  10   4      128.81      109.67     44.99 o 
  -4  10   4        4.86      -24.30     35.23 o 
  -3  10   4      124.69       78.58     13.95 o 
  -2  10   4      133.95       99.36     18.91 o 
  -1  10   4       12.40        5.65     20.14 o 
   0  10   4        1.32       -7.65     18.77 o 
   1  10   4       50.26       69.80     23.05 o 
   2  10   4      437.92      399.88     51.97 o 
   3  10   4      319.15      239.59     18.76 o 
   4  10   4      336.09      369.78     21.74 o 
   5  10   4      183.31      239.35     41.17 o 
   6  10   4      281.46      276.78     14.89 o 
   7  10   4      121.61      100.90     44.43 o 
   8  10   4      412.55      434.22     73.06 o 
   9  10   4       10.93       31.02     39.77 o 
  10  10   4       74.90       91.90     66.81 o 
  -5  11   4      106.84      139.29     70.98 o 
  -4  11   4       12.17       17.00     36.44 o 
  -3  11   4      268.11      283.82     83.24 o 
  -2  11   4       18.33       26.93     21.09 o 
  -1  11   4       33.49       28.93     18.35 o 
   0  11   4      104.58       57.70     17.96 o 
   1  11   4        5.68      -10.03     16.25 o 
   2  11   4       24.28       14.27     16.00 o 
   3  11   4        3.27       19.39     19.47 o 
   4  11   4     1769.93     1686.31     73.78 o 
   5  11   4       71.70       74.18     16.48 o 
   6  11   4      625.03      540.68     35.31 o 
   7  11   4      278.54      308.20     58.49 o 
   8  11   4       70.30       85.20     44.15 o 
   9  11   4      112.86       85.18     37.79 o 
  -3  12   4       19.52       25.31     31.02 o 
  -2  12   4       65.69       74.29     37.48 o 
  -1  12   4       75.83       47.70     22.64 o 
   0  12   4        6.58       14.60     15.46 o 
   1  12   4      156.82      113.26     19.15 o 
   2  12   4        1.25        3.15     17.03 o 
   3  12   4      140.53      113.49     21.68 o 
   4  12   4     1125.33     1135.10     60.54 o 
   5  12   4       32.18       52.09     17.75 o 
   6  12   4       42.11       40.77     17.70 o 
   7  12   4      433.34      426.30     66.93 o 
   8  12   4       54.11       50.05     84.36 o 
   9  12   4      284.57      187.84     68.05 o 
  -2  13   4       45.70       66.23     39.26 o 
  -1  13   4       31.61       -5.27     28.36 o 
   0  13   4      251.35      246.45     36.15 o 
   1  13   4       22.11       -0.51     31.17 o 
   2  13   4        1.90       31.63     20.41 o 
   3  13   4       95.81       76.17     20.62 o 
   4  13   4      125.84      105.16     25.45 o 
   5  13   4      196.32      147.37     23.46 o 
   6  13   4        0.51       19.68     66.93 o 
   7  13   4       98.54       62.99     48.93 o 
   0  14   4      207.75      202.14     33.16 o 
   1  14   4       22.45       54.39     19.96 o 
   2  14   4       51.08       14.40     19.27 o 
   3  14   4       26.63       22.09     16.58 o 
   4  14   4       37.61       35.23     24.39 o 
   5  14   4        1.95      -43.31     40.49 o 
   6  14   4        0.89       33.74     73.68 o 
  -4 -13   5       20.55      -31.49     43.87 o 
  -3 -13   5       73.92       60.74     43.31 o 
  -2 -13   5      387.06      318.13     49.77 o 
  -1 -13   5        0.15       16.08     18.41 o 
   0 -13   5      773.90      963.96    106.86 o 
   1 -13   5      741.41      816.05     69.74 o 
  -7 -12   5        5.83      -82.11     96.73 o 
  -6 -12   5       39.49       32.62     47.80 o 
  -5 -12   5       26.45       24.75     44.43 o 
  -4 -12   5        1.62       56.80     71.43 o 
  -3 -12   5        3.41       13.49     19.09 o 
  -2 -12   5       82.45       92.46     15.57 o 
  -1 -12   5      531.80      624.11    343.07 o 
   0 -12   5        1.17      -13.13     24.87 o 
   1 -12   5      763.70      808.03     61.02 o 
   2 -12   5     1410.75     1525.24    145.66 o 
   3 -12   5       21.26      -17.43     70.86 o 
  -8 -11   5       39.34      134.98    109.67 o 
  -7 -11   5       45.10       73.68     92.23 o 
  -6 -11   5       99.50       87.74     50.62 o 
  -5 -11   5      416.60      444.30     62.43 o 
  -4 -11   5      213.02      158.60      9.17 o 
  -3 -11   5        1.43        2.26     12.46 o 
  -2 -11   5        2.86        3.17     25.61 o 
  -1 -11   5      287.73      346.63     46.34 o 
   0 -11   5       44.49       90.29     21.43 o 
   1 -11   5        3.67      -12.94     51.74 o 
   2 -11   5     1489.91     1237.85    130.48 o 
   3 -11   5      883.81     1029.76     80.99 o 
   4 -11   5       23.60       71.99     48.93 o 
  -9 -10   5       23.80       -6.19     50.05 o 
  -8 -10   5      475.03      485.92    132.17 o 
  -7 -10   5        0.60      -73.68     83.24 o 
  -6 -10   5       51.01       82.11     78.17 o 
  -5 -10   5        4.82        7.31     34.87 o 
  -4 -10   5      853.67      894.22     66.93 o 
  -3 -10   5      261.03      262.89     54.81 o 
  -2 -10   5       46.25       51.26     21.86 o 
  -1 -10   5        2.31      -10.19     20.67 o 
   0 -10   5      136.05      118.11     50.05 o 
   1 -10   5      572.06      701.32     84.92 o 
   2 -10   5       23.57       52.87     35.99 o 
   3 -10   5      102.44      187.84     48.37 o 
   4 -10   5      351.13      322.82     59.61 o 
   5 -10   5       66.26       66.93     50.62 o 
   6 -10   5      825.68      962.84    165.35 o 
  -9  -9   5        7.87      -53.43     53.99 o 
  -8  -9   5        9.83       17.43     75.92 o 
  -7  -9   5      437.21      266.02     98.98 o 
  -6  -9   5       12.03       -3.94     59.61 o 
  -5  -9   5      118.24      106.86     70.30 o 
  -4  -9   5      207.25      233.40     71.99 o 
  -3  -9   5        1.98       10.15      7.56 o 
  -2  -9   5       70.65       87.56     21.09 o 
  -1  -9   5        3.22       42.18     34.87 o 
   0  -9   5       35.79       37.12     40.49 o 
   1  -9   5      311.66      361.92     26.90 o 
   2  -9   5       33.64       43.37     35.43 o 
   3  -9   5      295.33      289.10     32.66 o 
   4  -9   5        5.36      -16.69     25.77 o 
   5  -9   5      327.82      288.51     61.30 o 
   6  -9   5       12.82      -17.43     47.24 o 
   7  -9   5      754.57      620.33    147.35 o 
 -10  -8   5       14.19      137.23    100.67 o 
  -9  -8   5      236.90      205.28    100.67 o 
  -7  -8   5      105.99       89.42     77.05 o 
  -6  -8   5     1462.39     1411.64    129.92 o 
  -5  -8   5      145.71      188.97     71.99 o 
  -4  -8   5      373.51      246.90     70.30 o 
  -3  -8   5      391.43      470.09     68.05 o 
  -2  -8   5      169.13      161.22     25.89 o 
  -1  -8   5      159.32      118.03     17.45 o 
   0  -8   5        1.06       26.02     25.06 o 
   1  -8   5      190.45      236.43     28.17 o 
   2  -8   5      580.97      640.50     91.11 o 
   3  -8   5       50.01       -4.42     49.49 o 
   4  -8   5        2.92       12.10     38.99 o 
   5  -8   5      325.29      356.80     88.86 o 
   6  -8   5      945.99     1000.31     60.08 o 
   7  -8   5       10.11      -59.46     54.55 o 
 -10  -7   5      203.41      269.39    109.11 o 
  -9  -7   5        0.08      -21.93     71.99 o 
  -8  -7   5      375.17      354.88     96.73 o 
  -7  -7   5      456.01      564.65     61.30 o 
  -6  -7   5      752.09      760.93    102.92 o 
  -5  -7   5     1267.21     1037.07    105.73 o 
  -4  -7   5      388.95      308.20     66.93 o 
  -3  -7   5      289.15      235.61     46.40 o 
  -2  -7   5      753.68      794.34     55.99 o 
  -1  -7   5        1.04       43.45     13.62 o 
   0  -7   5        0.21      -25.53     23.42 o 
   1  -7   5       71.86       70.50     21.29 o 
   2  -7   5       16.70       -1.55     28.10 o 
   3  -7   5       58.11      -79.69     73.11 o 
   4  -7   5      395.81      413.53     41.21 o 
   5  -7   5       18.16       -4.55     49.77 o 
   6  -7   5      543.58      580.06     57.51 o 
   7  -7   5      311.06      378.85     45.95 o 
   8  -7   5        6.28       96.73     98.98 o 
 -10  -6   5      188.96      144.54     55.12 o 
  -9  -6   5      230.72      279.52     55.12 o 
  -8  -6   5       10.42       27.00     37.12 o 
  -7  -6   5     1852.63     1741.21     90.55 o 
  -6  -6   5      237.61      428.55     47.80 o 
  -5  -6   5      329.33      264.89     67.49 o 
  -4  -6   5     2199.00     2023.53    116.98 o 
  -3  -6   5      105.21      111.76     14.62 o 
  -2  -6   5     1302.49     1293.60     34.87 o 
  -1  -6   5     2531.76     3237.71    157.47 o 
   0  -6   5      292.79      299.16     24.46 o 
   1  -6   5      361.71      370.28     20.81 o 
   2  -6   5      250.39      194.09     27.33 o 
   3  -6   5       15.47       43.45     43.02 o 
   4  -6   5      165.68       46.67     43.59 o 
   5  -6   5      387.00      441.18     61.05 o 
   6  -6   5       34.78       44.76     26.90 o 
   7  -6   5      465.02      476.34     84.36 o 
   8  -6   5      291.16      176.52     79.82 o 
   9  -6   5       32.92       17.69     36.53 o 
 -11  -5   5       99.07       37.12     78.17 o 
 -10  -5   5      152.92      155.79     85.49 o 
  -9  -5   5      348.16      331.13     18.76 o 
  -8  -5   5       51.12       36.02      8.07 o 
  -7  -5   5      669.41      664.76     93.36 o 
  -6  -5   5      595.83      533.72     48.37 o 
  -5  -5   5      225.65      232.27     34.31 o 
  -4  -5   5       36.20        3.37     36.56 o 
  -3  -5   5     1300.54     1327.75     18.93 o 
  -2  -5   5       37.28       50.91      9.74 o 
  -1  -5   5      996.54     1421.04     34.14 o 
   0  -5   5     1010.49     1018.15     36.35 o 
   1  -5   5      508.55      484.36     24.74 o 
   2  -5   5      498.65      728.57     67.77 o 
   3  -5   5      224.34      201.00     61.30 o 
   4  -5   5      235.31      257.99     46.18 o 
   5  -5   5      192.19      180.96     35.71 o 
   6  -5   5        0.52       28.54     30.98 o 
   7  -5   5        8.13      -31.32     28.74 o 
   8  -5   5      769.04      624.89    229.34 o 
   9  -5   5      179.34      232.35     30.08 o 
 -11  -4   5       12.98      -40.49     44.99 o 
 -10  -4   5      119.24       96.42     15.63 o 
  -9  -4   5       26.21       23.88     17.57 o 
  -8  -4   5      229.17      290.56     54.83 o 
  -7  -4   5      139.50      111.15     13.60 o 
  -6  -4   5       80.63       64.40      8.99 o 
  -5  -4   5      235.80      206.78     16.26 o 
  -4  -4   5        6.44       12.61      4.96 o 
  -3  -4   5       18.50        5.16      5.78 o 
  -2  -4   5       40.11       22.13     16.03 o 
  -1  -4   5      124.42       91.48     13.90 o 
   0  -4   5      343.38      346.83     37.96 o 
   1  -4   5      533.23      561.51    102.64 o 
   2  -4   5      319.43      366.53     45.27 o 
   3  -4   5      284.86      319.64     22.66 o 
   4  -4   5       37.21       24.53     22.91 o 
   5  -4   5        9.02       -1.85     19.04 o 
   6  -4   5       20.30        9.53     32.06 o 
   7  -4   5        5.14        1.56     59.33 o 
   8  -4   5       17.86      -15.91     21.15 o 
   9  -4   5       59.98       54.21     26.57 o 
  10  -4   5       18.70       41.14     33.57 o 
 -11  -3   5      341.73      336.06     68.05 o 
 -10  -3   5      138.51       91.51     26.34 o 
  -9  -3   5     1416.98     1441.46     91.16 o 
  -8  -3   5     1377.18     1518.93     34.95 o 
  -7  -3   5      544.64      534.31     23.70 o 
  -6  -3   5      189.56      248.12     55.04 o 
  -5  -3   5       22.49       32.66      8.86 o 
  -4  -3   5      340.30      331.00     13.96 o 
  -3  -3   5       95.50      109.44     12.54 o 
  -2  -3   5       73.39       43.72      8.54 o 
  -1  -3   5     1597.38     1305.17     55.40 o 
   0  -3   5     2405.36     2139.20     37.11 o 
   1  -3   5       68.21      125.35     17.12 o 
   2  -3   5      156.30      154.65     15.70 o 
   3  -3   5       45.94       36.79     25.81 o 
   4  -3   5        4.53      -48.43     44.43 o 
   5  -3   5       18.31       30.15     24.43 o 
   6  -3   5       20.02       26.32     25.77 o 
   7  -3   5        2.42       -6.97     25.44 o 
   8  -3   5       30.60       32.58     28.77 o 
   9  -3   5       27.57       32.19     30.19 o 
  10  -3   5       14.36       -2.68     27.26 o 
 -11  -2   5        1.52        2.37     17.48 o 
 -10  -2   5      611.85      583.73     34.84 o 
  -9  -2   5     1504.64     1464.89     41.62 o 
  -8  -2   5      809.87      840.90     29.31 o 
  -7  -2   5       45.57       64.72     12.09 o 
  -6  -2   5       94.81       91.75     10.40 o 
  -5  -2   5        0.44       22.32     10.03 o 
  -4  -2   5       33.78       29.25     16.31 o 
  -3  -2   5       47.67        7.96     11.51 o 
  -2  -2   5      122.00       92.98     10.93 o 
  -1  -2   5       36.76       42.59     18.56 o 
   0  -2   5      357.66      393.80     18.22 o 
   1  -2   5      388.87      365.23     30.22 o 
   2  -2   5        4.14       -1.90     11.51 o 
   3  -2   5     2217.98     2444.67    289.08 o 
   4  -2   5      662.28      865.81    155.79 o 
   5  -2   5       91.37      136.63     51.74 o 
   6  -2   5       37.28       56.08     36.19 o 
   7  -2   5       49.51       53.75     18.20 o 
   8  -2   5       21.00      -28.43     29.10 o 
   9  -2   5       14.44        0.42     38.74 o 
  10  -2   5      147.83      159.52     30.69 o 
  11  -2   5       71.70       37.16     24.88 o 
 -11  -1   5      653.08      644.30     96.32 o 
 -10  -1   5       30.99       28.14     18.19 o 
  -9  -1   5      196.93      125.18     43.09 o 
  -8  -1   5     2064.32     2097.73     51.64 o 
  -7  -1   5       68.90       57.90     18.16 o 
  -6  -1   5      751.01      727.80     23.95 o 
  -5  -1   5      769.77      718.71     22.65 o 
  -4  -1   5      562.63      564.06     63.27 o 
  -3  -1   5      345.25      328.80     16.87 o 
  -2  -1   5      265.50      219.67     11.84 o 
  -1  -1   5      326.96      338.97     15.16 o 
   0  -1   5     3481.68     3302.96     52.63 o 
   1  -1   5      454.01      479.93     23.07 o 
   2  -1   5      203.73      177.19     41.06 o 
   3  -1   5      445.39      393.13     24.14 o 
   4  -1   5     2167.05     2686.42     76.70 o 
   5  -1   5      205.08      278.53     36.03 o 
   6  -1   5      324.85      252.53     49.77 o 
   7  -1   5        4.01       -8.38     29.71 o 
   8  -1   5       31.33       -2.76     28.75 o 
   9  -1   5      447.16      422.76     41.58 o 
  10  -1   5      171.89      210.28     30.38 o 
  11  -1   5       58.80       54.40     31.83 o 
 -11   0   5      488.73      498.90     36.20 o 
 -10   0   5     1944.55     1902.30     96.84 o 
  -9   0   5      276.70      276.02     27.93 o 
  -8   0   5      227.36      182.95     34.26 o 
  -7   0   5      912.06      859.93     21.84 o 
  -6   0   5        9.12       -6.25     11.36 o 
  -5   0   5      754.08      805.70     20.89 o 
  -4   0   5       17.12        7.39      7.31 o 
  -3   0   5      657.44      648.74     32.90 o 
  -2   0   5      246.56      240.55     23.37 o 
  -1   0   5     2437.89     2483.73     49.88 o 
   0   0   5      675.90      698.21     30.82 o 
   1   0   5     2651.39     2285.56     57.46 o 
   2   0   5     3575.69     3229.90     81.55 o 
   3   0   5       32.80       25.64     12.52 o 
   4   0   5     1617.95     1535.72     33.19 o 
   5   0   5      173.62      143.26     29.75 o 
   6   0   5       14.29       14.10     13.10 o 
   7   0   5      375.44      376.03     32.66 o 
   8   0   5      253.37      227.95     22.92 o 
   9   0   5      790.39      766.86     36.93 o 
  10   0   5       30.62       14.44     30.31 o 
  11   0   5       37.27        4.03     34.35 o 
 -10   1   5      673.22      743.58     54.60 o 
  -9   1   5     1915.52     1917.74     57.02 o 
  -8   1   5      216.93      269.11     18.14 o 
  -7   1   5      441.56      439.67     22.57 o 
  -6   1   5     2041.54     1894.60     66.16 o 
  -5   1   5      154.46      191.71     11.20 o 
  -4   1   5     1850.01     2031.38     28.09 o 
  -3   1   5      213.50      255.24     10.90 o 
  -2   1   5      161.83      178.22     14.48 o 
  -1   1   5        0.74       25.23     10.14 o 
   0   1   5      477.86      518.84     49.49 o 
   1   1   5       35.14       38.81     11.14 o 
   2   1   5      328.23      296.57     16.69 o 
   3   1   5        8.06       26.93     18.28 o 
   4   1   5     2216.40     2057.70     73.39 o 
   5   1   5     2094.00     1823.11     52.14 o 
   6   1   5     1057.71     1009.26     34.27 o 
   7   1   5        9.49      -18.29     16.78 o 
   8   1   5     1206.64     1240.41     40.86 o 
   9   1   5       22.94        0.55     22.18 o 
  10   1   5       30.99       -4.33     28.97 o 
  11   1   5       47.37       -2.58     25.66 o 
 -10   2   5      114.00       93.32     28.01 o 
  -9   2   5     1577.60     1562.35     78.35 o 
  -8   2   5      147.45      172.68     20.88 o 
  -7   2   5     1077.63      982.89     41.90 o 
  -6   2   5      625.01      631.30     28.16 o 
  -5   2   5       19.09        8.33     10.50 o 
  -4   2   5      515.87      605.95     27.63 o 
  -3   2   5      204.69      208.90     19.97 o 
  -2   2   5      146.93      152.31      9.17 o 
  -1   2   5      768.87      732.31     63.55 o 
   0   2   5        0.02        4.59     17.69 o 
   1   2   5       86.92      116.19     14.90 o 
   2   2   5        0.95        1.31     16.47 o 
   3   2   5        1.31       28.83     14.09 o 
   4   2   5       85.64       83.20     12.34 o 
   5   2   5      209.19      154.77     19.73 o 
   6   2   5      571.86      527.52     27.97 o 
   7   2   5       12.50       21.85     15.43 o 
   8   2   5      180.27      136.27     19.85 o 
   9   2   5      434.95      458.56     35.44 o 
  10   2   5      180.64      137.59     21.30 o 
  11   2   5        5.16        9.48     21.93 o 
  12   2   5       24.53       41.70     29.85 o 
 -10   3   5      753.94      870.50     49.02 o 
  -9   3   5      501.01      427.33     56.89 o 
  -8   3   5     2364.01     2027.81     58.21 o 
  -7   3   5      608.21      552.02     60.46 o 
  -6   3   5       15.63       -3.66     22.47 o 
  -5   3   5      703.13      735.74     36.28 o 
  -4   3   5       86.78        6.63     23.09 o 
  -3   3   5        0.57       -2.25     16.87 o 
  -2   3   5      322.46      321.70     24.75 o 
  -1   3   5        6.81        9.56     15.18 o 
   0   3   5      106.19       96.15      9.91 o 
   1   3   5       42.66       58.22     10.01 o 
   2   3   5       20.30       30.50     11.86 o 
   3   3   5       53.79       39.94     12.63 o 
   4   3   5      424.99      494.31     44.66 o 
   5   3   5     2578.59     2369.01     95.48 o 
   6   3   5      319.71      241.39     24.43 o 
   7   3   5      459.74      507.40     22.86 o 
   8   3   5       71.82       99.94     20.35 o 
   9   3   5       43.12       42.88     15.26 o 
  10   3   5      638.80      568.75     49.88 o 
  11   3   5      213.78      216.26     47.79 o 
  12   3   5       28.67       -2.14     23.51 o 
  -9   4   5     1141.67     1047.75     67.07 o 
  -8   4   5     1034.28     1012.24     40.66 o 
  -7   4   5      523.51      433.14     52.87 o 
  -6   4   5     1351.60     1361.31     74.52 o 
  -5   4   5        8.01       17.65     12.23 o 
  -4   4   5      259.49      257.80     22.78 o 
  -3   4   5     3982.62     3755.01     64.62 o 
  -2   4   5      534.99      476.36     50.62 o 
  -1   4   5        6.89       14.06     27.56 o 
   0   4   5     2709.96     2568.26     98.42 o 
   1   4   5        3.80        2.73     10.63 o 
   2   4   5      108.63      107.90     13.87 o 
   3   4   5       57.48       61.95      9.50 o 
   4   4   5      789.40      728.80     19.21 o 
   5   4   5      288.97      232.41     22.85 o 
   6   4   5      986.50      802.15     39.20 o 
   7   4   5       11.51        3.14     15.40 o 
   8   4   5     1062.05     1046.06     27.07 o 
   9   4   5      546.56      482.26     50.04 o 
  10   4   5      123.41       54.74     19.40 o 
  11   4   5      412.43      470.61     80.96 o 
  12   4   5       61.59       59.24     22.98 o 
  -9   5   5       27.70       39.09     32.61 o 
  -8   5   5     2401.53     2197.25    121.94 o 
  -7   5   5     2172.01     2167.06    152.13 o 
  -6   5   5      180.93      196.19     62.81 o 
  -5   5   5      863.87      924.77     39.09 o 
  -4   5   5      881.90      538.66    376.25 o 
  -3   5   5     1924.90     1813.42     54.14 o 
  -2   5   5     6299.42     6475.53    192.90 o 
  -1   5   5      447.57      377.46     20.25 o 
   0   5   5      935.32     1801.04    265.46 o 
   1   5   5    10137.55    10447.93    132.11 o 
   2   5   5      325.58      331.88     11.69 o 
   3   5   5      123.20       85.42     11.54 o 
   4   5   5      110.87       91.27     12.74 o 
   5   5   5      214.22      216.20     10.71 o 
   6   5   5      351.83      373.37     19.86 o 
   7   5   5      298.83      251.87     39.78 o 
   8   5   5      437.94      462.21     62.02 o 
   9   5   5      376.74      481.97     28.71 o 
  10   5   5      432.19      441.42     27.76 o 
  11   5   5       13.45       37.12     17.90 o 
  12   5   5      141.27      144.10     33.61 o 
  -8   6   5      496.11      495.09     48.31 o 
  -7   6   5     4813.83     4280.92    496.88 o 
  -6   6   5     1717.59     1550.10     86.05 o 
  -5   6   5      912.93      817.36    453.86 o 
  -4   6   5    19709.24    19767.41    539.35 o 
  -3   6   5      214.93      220.27     45.84 o 
  -2   6   5     2056.98     2070.17    108.83 o 
  -1   6   5     6580.15     6138.24    214.28 o 
   0   6   5      683.71      766.64     57.37 o 
   1   6   5     3338.25     3309.56     72.46 o 
   2   6   5     3683.10     3759.42     49.92 o 
   3   6   5      237.00      263.65     12.48 o 
   4   6   5      126.12      114.88     12.71 o 
   5   6   5       14.44       16.31     11.46 o 
   6   6   5       16.43       17.01     14.12 o 
   7   6   5      247.26      229.16     32.47 o 
   8   6   5      273.95      218.09     18.46 o 
   9   6   5        1.94        0.60     14.93 o 
  10   6   5      638.77      643.50     44.43 o 
  11   6   5      307.87      228.66     30.21 o 
  -8   7   5      297.21      263.27     54.34 o 
  -7   7   5     2605.03     2792.28     92.46 o 
  -6   7   5     4062.15     3891.63    471.30 o 
  -5   7   5       86.11       84.33     27.62 o 
  -4   7   5        9.90        1.20     58.21 o 
  -3   7   5    15924.29    16081.49    303.22 o 
  -2   7   5      610.17      581.09     37.38 o 
  -1   7   5     2387.27     2253.10     44.30 o 
   0   7   5     3095.26     3038.76     68.61 o 
   1   7   5       62.33       60.30     12.84 o 
   2   7   5     3735.07     3688.60     89.83 o 
   3   7   5     2631.28     2348.08     37.47 o 
   4   7   5      392.17      389.07     24.48 o 
   5   7   5       25.15       24.69     11.45 o 
   6   7   5      128.61       89.20     18.74 o 
   7   7   5      323.11      318.58     27.03 o 
   8   7   5       74.02       76.75     14.16 o 
   9   7   5      340.06      307.08     46.11 o 
  10   7   5       21.86        5.88     25.79 o 
  11   7   5      104.32       64.85     29.11 o 
  -7   8   5     1254.73     1404.08     73.56 o 
  -6   8   5      720.91      923.80     69.05 o 
  -5   8   5     2385.61     2548.82     96.87 o 
  -4   8   5     4509.36     4532.59    108.36 o 
  -3   8   5       98.53      110.83     25.85 o 
  -2   8   5     5000.58     4775.56     83.07 o 
  -1   8   5       96.05       91.66     12.81 o 
   0   8   5     2854.26     2496.65     41.26 o 
   1   8   5     4806.21     4849.16    327.32 o 
   2   8   5      323.76      328.47     36.56 o 
   3   8   5      346.88      326.47     29.10 o 
   4   8   5     1188.28     1113.65     43.33 o 
   5   8   5      168.83      140.03     13.82 o 
   6   8   5       10.11       20.31     11.81 o 
   7   8   5       91.24       60.12     14.94 o 
   8   8   5      354.73      331.82     26.38 o 
   9   8   5        7.10       -5.43     10.40 o 
  10   8   5        1.02       -3.41     21.08 o 
  11   8   5       69.84       89.42     52.87 o 
  -6   9   5      951.74     1041.12     78.24 o 
  -5   9   5     1423.16     1592.12     69.00 o 
  -4   9   5     2055.66     2257.90     91.95 o 
  -3   9   5      212.73      153.39     35.96 o 
  -2   9   5     3917.79     3695.78    107.32 o 
  -1   9   5     7207.82     7025.35    103.07 o 
   0   9   5      580.32      534.08     48.73 o 
   1   9   5     1479.04     1504.74     86.10 o 
   2   9   5     4360.95     4077.44     98.98 o 
   3   9   5     1787.50     1720.58     65.80 o 
   4   9   5      635.82      660.03     37.46 o 
   5   9   5       22.48        7.61     15.30 o 
   6   9   5       41.54        1.72     14.41 o 
   7   9   5      102.96       36.13     11.16 o 
   8   9   5       70.04       48.87      9.63 o 
   9   9   5       45.11       23.08     17.36 o 
  10   9   5       13.83       11.74     55.96 o 
  11   9   5        0.37      157.47     95.61 o 
  -6  10   5     1995.53     2156.35    111.74 o 
  -5  10   5      160.95      124.17     65.22 o 
  -4  10   5     1870.47     2115.79     92.40 o 
  -3  10   5     4076.06     4229.55    156.93 o 
  -2  10   5      985.84     1082.35     47.72 o 
  -1  10   5     1994.42     1900.39     43.53 o 
   0  10   5     4499.13     4469.15     77.22 o 
   1  10   5      105.89      129.87     16.88 o 
   2  10   5     1672.67     1692.35     41.47 o 
   3  10   5     5199.53     4928.15     81.87 o 
   4  10   5      749.50      751.45     35.98 o 
   5  10   5     1303.32     1279.11     37.48 o 
   6  10   5     1135.89     1066.94     53.17 o 
   7  10   5      358.77      319.89     20.05 o 
   8  10   5       37.88       14.49     42.74 o 
   9  10   5       88.29       95.27     48.93 o 
  10  10   5        3.31        1.66     31.06 o 
  -5  11   5     2198.00     2492.23    108.83 o 
  -4  11   5      232.87      220.02     62.71 o 
  -3  11   5     1685.72     1722.70     90.27 o 
  -2  11   5     3470.37     3259.44    242.38 o 
  -1  11   5     1301.10     1294.89     49.50 o 
   0  11   5     2171.83     1993.93     56.41 o 
   1  11   5     3318.15     3460.38     70.41 o 
   2  11   5      136.20      205.21     21.62 o 
   3  11   5     1352.12     1278.60     36.02 o 
   4  11   5     3545.80     3287.02     53.90 o 
   5  11   5     1287.21     1224.33     49.85 o 
   6  11   5      503.90      442.49     39.27 o 
   7  11   5     1378.36     1087.03     43.59 o 
   8  11   5      154.45      137.62     53.99 o 
   9  11   5       53.37      106.95     94.20 o 
  -3  12   5     1573.67     1731.83    188.12 o 
  -2  12   5     1356.00     1448.13     99.26 o 
  -1  12   5     4361.80     4095.55    285.51 o 
   0  12   5     3839.96     3547.15    101.66 o 
   1  12   5     2657.72     2402.46     51.41 o 
   2  12   5     4706.80     4703.60     99.84 o 
   3  12   5      946.72      916.10     67.35 o 
   4  12   5      369.79      376.97     22.12 o 
   5  12   5     2851.75     2503.25     57.35 o 
   6  12   5       18.93       37.16     23.07 o 
   7  12   5      529.29      347.57     60.74 o 
   8  12   5      583.56      542.72    126.54 o 
   9  12   5       46.96      109.67     61.30 o 
  -2  13   5      432.35      501.10     55.77 o 
  -1  13   5      736.69      814.90    160.29 o 
   0  13   5     2933.42     2927.63    144.43 o 
   1  13   5      165.64      181.42     32.79 o 
   2  13   5     1068.86     1073.04     51.44 o 
   3  13   5     1895.15     1850.29     50.49 o 
   4  13   5      807.83      834.55     30.17 o 
   5  13   5      599.00      505.23     32.06 o 
   6  13   5      695.16      771.06     72.55 o 
   7  13   5        8.15       32.62     44.99 o 
   0  14   5      363.52      366.53     63.78 o 
   1  14   5      915.34      908.80     45.14 o 
   2  14   5        8.19       -5.10     20.62 o 
   3  14   5      234.10      236.82     34.87 o 
   4  14   5      431.38      453.15     36.02 o 
   5  14   5        2.66       20.25     64.68 o 
   6  14   5       10.40       18.56     42.18 o 
  -2 -13   6       76.37      133.95     32.66 o 
  -1 -13   6      127.51       37.35     30.09 o 
   0 -13   6      113.81       71.99     63.55 o 
  -6 -12   6        5.93       -9.56     79.30 o 
  -5 -12   6      165.44      119.23     52.87 o 
  -4 -12   6      304.91      384.69     61.30 o 
  -3 -12   6       10.89        2.66     18.73 o 
  -2 -12   6       17.45        7.67     12.91 o 
  -1 -12   6      227.50      164.56    122.32 o 
   0 -12   6      218.43      211.65     34.21 o 
   1 -12   6       59.09       -7.87     55.68 o 
   2 -12   6      385.83      411.12     60.18 o 
   3 -12   6        8.90       64.68     47.24 o 
  -7 -11   6       37.04       27.56     85.49 o 
  -6 -11   6       63.29      110.79     87.17 o 
  -5 -11   6      637.96      619.77    119.79 o 
  -4 -11   6     1029.78      926.28     75.36 o 
  -3 -11   6      205.35      335.73     23.46 o 
  -2 -11   6      379.84      449.19     52.30 o 
  -1 -11   6       68.11       54.87     37.96 o 
   0 -11   6      116.45      123.73     57.37 o 
   1 -11   6      111.30       83.24     60.18 o 
   2 -11   6      202.72      133.85     44.99 o 
   3 -11   6      222.59      377.37     60.18 o 
   4 -11   6       64.29       82.11     50.05 o 
  -8 -10   6      397.64      442.05     75.36 o 
  -7 -10   6       95.25       84.36     52.30 o 
  -6 -10   6      138.00       96.73     80.42 o 
  -5 -10   6      345.91      402.12     94.48 o 
  -4 -10   6      557.73      485.92     96.17 o 
  -3 -10   6      305.87      292.84     49.49 o 
  -2 -10   6      183.50      273.21     46.68 o 
  -1 -10   6       72.71      129.77     48.09 o 
   0 -10   6       71.92      113.04     50.05 o 
   1 -10   6      288.64      496.04     46.68 o 
   2 -10   6       47.91       62.99     62.43 o 
   3 -10   6      236.84      154.10     78.74 o 
   4 -10   6      102.37       70.30     78.74 o 
   5 -10   6       15.93       73.11     87.74 o 
  -9  -9   6       71.77      126.54     60.18 o 
  -8  -9   6      199.86      335.76     68.05 o 
  -7  -9   6      141.93      196.84     55.12 o 
  -6  -9   6      133.80      137.23     79.86 o 
  -5  -9   6      770.79      819.99    109.11 o 
  -4  -9   6      133.79       89.42     64.11 o 
  -3  -9   6      170.05      176.94     53.71 o 
  -2  -9   6       48.92       85.56     25.44 o 
  -1  -9   6       53.43       89.98     37.68 o 
   0  -9   6       65.50       81.15     20.86 o 
   1  -9   6        3.79      -23.99     36.28 o 
   2  -9   6        3.91      -14.42     34.43 o 
   3  -9   6      337.68      352.09     62.43 o 
   4  -9   6       34.03       17.39     30.92 o 
   5  -9   6       40.41       75.51     40.08 o 
   6  -9   6       46.18       59.05     89.42 o 
  -9  -8   6      197.27      260.96     63.55 o 
  -8  -8   6        5.60      120.35     52.30 o 
  -7  -8   6       73.71       61.86     72.55 o 
  -6  -8   6     2253.77     2332.86    163.10 o 
  -5  -8   6      680.25      665.89     57.93 o 
  -4  -8   6     1599.50     1665.84     78.74 o 
  -3  -8   6      144.14      115.76     15.99 o 
  -2  -8   6        7.71        5.44     12.59 o 
  -1  -8   6      157.57      187.97     17.95 o 
   0  -8   6       18.88       17.33     24.10 o 
   1  -8   6       59.14       82.54     24.94 o 
   2  -8   6      284.28      302.85     46.91 o 
   3  -8   6        6.77       41.68     28.12 o 
   4  -8   6       40.56       43.55     30.42 o 
   5  -8   6       34.57       21.58     46.60 o 
   6  -8   6      479.31      449.63     57.93 o 
   7  -8   6       10.25       18.28     39.02 o 
 -10  -7   6      252.06      239.02    106.29 o 
  -9  -7   6      337.09      420.68    109.67 o 
  -8  -7   6      983.47     1181.05    137.79 o 
  -7  -7   6     2278.28     2357.60    165.35 o 
  -6  -7   6     2878.00     3355.31    177.72 o 
  -5  -7   6     2697.79     2948.13    104.04 o 
  -4  -7   6       93.77      134.41     34.87 o 
  -3  -7   6     1109.77     1203.37     32.01 o 
  -2  -7   6     1329.86     1333.36     33.06 o 
  -1  -7   6      344.83      398.14     27.93 o 
   0  -7   6       71.38       81.42     18.81 o 
   1  -7   6      279.45      301.11     28.78 o 
   2  -7   6        0.19        7.99     21.47 o 
   3  -7   6      148.58      227.24     65.80 o 
   4  -7   6      564.55      776.50    135.26 o 
   5  -7   6       27.72      -18.66     42.12 o 
   6  -7   6      284.74      322.41     68.89 o 
   7  -7   6      232.34      290.92     73.08 o 
   8  -7   6        5.28      -40.57     37.22 o 
 -10  -6   6     3260.67     3656.76    245.77 o 
  -9  -6   6     1150.95     1224.92    142.29 o 
  -8  -6   6       27.80       24.18     62.43 o 
  -7  -6   6    14794.39    16109.53    565.22 o 
  -6  -6   6      814.80      987.58    104.61 o 
  -5  -6   6     1026.18      995.46     93.92 o 
  -4  -6   6     9985.32    11439.88    280.08 o 
  -3  -6   6       24.90       12.94      6.47 o 
  -2  -6   6     1002.63     1081.03     26.56 o 
  -1  -6   6     6116.56     6379.94     85.09 o 
   0  -6   6      618.10      678.41     86.61 o 
   1  -6   6      678.61      853.79     94.77 o 
   2  -6   6      879.90      822.74     71.99 o 
   3  -6   6      202.76      225.00     32.59 o 
   4  -6   6       12.53       16.27     39.93 o 
   5  -6   6      237.53      237.63     39.37 o 
   6  -6   6        3.06        7.55     42.46 o 
   7  -6   6      141.68      101.82     55.68 o 
   8  -6   6       94.35      119.19     48.48 o 
   9  -6   6        0.03       27.01     24.94 o 
 -10  -5   6     2183.52     2459.96    119.23 o 
  -9  -5   6     2804.60     2776.06     76.08 o 
  -8  -5   6     3085.80     3087.85     36.53 o 
  -7  -5   6    10773.90    11467.44    304.26 o 
  -6  -5   6     9281.43    10412.93    263.21 o 
  -5  -5   6      112.77      143.98     53.43 o 
  -4  -5   6      372.31      393.68     35.99 o 
  -3  -5   6     7481.44     8159.85     84.77 o 
  -2  -5   6       76.48       34.04     17.15 o 
  -1  -5   6      319.76      354.86     13.32 o 
   0  -5   6     1752.53     1761.29     37.04 o 
   1  -5   6     1727.86     1824.54     43.68 o 
   2  -5   6      841.84      947.25     70.02 o 
   3  -5   6      215.61      155.16     31.49 o 
   4  -5   6      269.68      351.34     50.74 o 
   5  -5   6      118.82      178.24     33.60 o 
   6  -5   6       27.49       34.33     30.42 o 
   7  -5   6        8.23      -27.03     46.68 o 
   8  -5   6      264.99      252.24     41.62 o 
   9  -5   6      199.20      180.59     42.20 o 
 -10  -4   6      231.74      216.22     33.08 o 
  -9  -4   6      495.82      519.89     26.70 o 
  -8  -4   6     2394.10     2336.14     58.84 o 
  -7  -4   6       11.19       18.46     10.66 o 
  -6  -4   6     4448.79     4731.28     52.91 o 
  -5  -4   6     7077.42     7424.40    104.44 o 
  -4  -4   6      671.64      901.75     18.25 o 
  -3  -4   6     3809.36     4073.66     78.38 o 
  -2  -4   6     1252.28     1097.56     26.43 o 
  -1  -4   6      617.25      515.53     22.05 o 
   0  -4   6      709.66      915.35     24.94 o 
   1  -4   6     4157.27     4357.53     87.63 o 
   2  -4   6      307.22      445.34     69.74 o 
   3  -4   6      716.38      762.03     57.37 o 
   4  -4   6      158.93      233.59     29.56 o 
   5  -4   6       29.91       49.86     38.59 o 
   6  -4   6        0.36      -26.47     35.43 o 
   7  -4   6       64.34       57.28     39.65 o 
   8  -4   6        0.02       75.80     39.53 o 
   9  -4   6      317.47      273.65     41.03 o 
  10  -4   6        2.41       54.49     29.03 o 
 -11  -3   6      219.88      149.81     28.72 o 
 -10  -3   6     3799.80     4001.84     87.74 o 
  -9  -3   6       10.62       39.31     20.44 o 
  -8  -3   6      158.58      164.28     42.70 o 
  -7  -3   6     4324.63     4798.83     67.49 o 
  -6  -3   6     2626.17     2760.26     43.55 o 
  -5  -3   6     4025.21     4270.29     49.04 o 
  -4  -3   6     8486.83     8916.70    130.20 o 
  -3  -3   6      644.16      572.96     14.03 o 
  -2  -3   6       19.00       68.99      8.15 o 
  -1  -3   6     8115.81     7453.31    118.39 o 
   0  -3   6    15693.99    16693.85    251.01 o 
   1  -3   6     3208.94     3570.59     73.92 o 
   2  -3   6        7.68       14.84     12.71 o 
   3  -3   6       81.07       54.05     19.29 o 
   4  -3   6      217.40      234.23     24.18 o 
   5  -3   6        4.83       23.29     24.43 o 
   6  -3   6       11.18       32.74     27.75 o 
   7  -3   6        0.08      -18.95     23.14 o 
   8  -3   6        1.18       38.96     22.40 o 
   9  -3   6       37.64       36.08     35.28 o 
  10  -3   6       14.21       19.82     25.63 o 
 -11  -2   6      203.56      217.24     30.97 o 
 -10  -2   6     2426.20     2419.91     63.78 o 
  -9  -2   6     7497.82     7588.08    123.82 o 
  -8  -2   6      117.41      147.04     21.53 o 
  -7  -2   6     2748.60     2917.62     51.60 o 
  -6  -2   6    16513.02    17715.68    250.38 o 
  -5  -2   6     6141.74     6356.70     75.84 o 
  -4  -2   6     5883.93     6295.25     85.64 o 
  -3  -2   6     2462.34     2181.95     28.00 o 
  -2  -2   6     1714.90     1618.64     29.63 o 
  -1  -2   6     2595.84     3000.69     49.85 o 
   0  -2   6     4375.72     4347.80     77.93 o 
   1  -2   6      240.96      195.81     19.40 o 
   2  -2   6      753.11      677.14     23.26 o 
   3  -2   6     4993.94     5009.01     90.09 o 
   4  -2   6      147.32      180.00     30.93 o 
   5  -2   6      133.24      130.91     26.71 o 
   6  -2   6      130.46      131.83     40.92 o 
   7  -2   6       39.95       49.22     38.99 o 
   8  -2   6       73.10      121.11     37.42 o 
   9  -2   6      146.39      125.40     28.08 o 
  10  -2   6       35.22       10.39     24.26 o 
  11  -2   6       57.04       34.99     41.83 o 
 -10  -1   6      362.50      269.03     26.44 o 
  -9  -1   6      880.31      924.53     33.69 o 
  -8  -1   6     5432.97     5286.45     80.29 o 
  -7  -1   6     1582.20     1740.27     35.41 o 
  -6  -1   6     2401.08     2411.74     60.81 o 
  -5  -1   6    12817.54    13162.99    166.42 o 
  -4  -1   6      196.89       96.93     13.73 o 
  -3  -1   6      184.73      310.95     27.00 o 
  -2  -1   6     2547.09     2291.36     47.80 o 
  -1  -1   6    58951.78    64687.02   1439.65 o 
   0  -1   6   152667.73   182266.44   6215.88 o 
   1  -1   6     5085.62     5708.34    123.17 o 
   2  -1   6     2588.40     2620.93    100.11 o 
   3  -1   6      770.04      737.68    102.64 o 
   4  -1   6     4796.29     5069.21    112.68 o 
   5  -1   6       41.58        6.01     14.88 o 
   6  -1   6       99.93       91.62     20.74 o 
   7  -1   6      395.41      400.28     25.88 o 
   8  -1   6      639.57      586.37     31.34 o 
   9  -1   6      187.35      158.42     34.11 o 
  10  -1   6       22.21       64.79     42.13 o 
  11  -1   6        6.69       44.56     27.32 o 
 -10   0   6     2287.54     2379.78     98.62 o 
  -9   0   6     1526.86     1485.95     72.27 o 
  -8   0   6      308.19      296.24     22.28 o 
  -7   0   6     2259.97     2488.91     40.67 o 
  -6   0   6     2252.33     2368.81     44.83 o 
  -5   0   6     1882.91     1872.32     67.09 o 
  -4   0   6    18668.69    18674.23    304.11 o 
  -3   0   6    11759.50    12178.83    237.62 o 
  -2   0   6        7.92       10.87     14.88 o 
  -1   0   6     1627.32     1388.87     49.49 o 
   0   0   6   153946.64   180815.56   6191.34 o 
   1   0   6     7396.56     8050.37    143.41 o 
   2   0   6     5736.76     5916.35     95.36 o 
   3   0   6       27.65       61.60     17.36 o 
   4   0   6     2555.05     2846.12     58.05 o 
   5   0   6      954.22      872.34     68.61 o 
   6   0   6      956.79      972.03     48.37 o 
   7   0   6      111.98      118.00     31.43 o 
   8   0   6     2770.38     2448.34     82.70 o 
   9   0   6       34.25       31.99     24.96 o 
  10   0   6      124.46      180.54     28.36 o 
  11   0   6        3.29       32.42     24.80 o 
 -10   1   6      732.86      801.84     52.63 o 
  -9   1   6     2221.71     2188.91     49.68 o 
  -8   1   6      101.20      227.62     42.78 o 
  -7   1   6       18.62       18.54     15.02 o 
  -6   1   6     5954.74     6030.33     75.88 o 
  -5   1   6     2367.37     2526.14     34.57 o 
  -4   1   6     1033.74      970.55     55.68 o 
  -3   1   6    25721.75    25953.43    436.99 o 
  -2   1   6     1708.65     1551.33     24.10 o 
  -1   1   6     2863.23     3015.27     56.52 o 
   0   1   6     8668.19     8766.55    137.51 o 
   1   1   6      318.43      357.66     17.88 o 
   2   1   6     3815.36     4009.60     67.51 o 
   3   1   6     1000.00      970.20     39.65 o 
   4   1   6      683.65      915.34     35.71 o 
   5   1   6      997.00     1006.96     45.90 o 
   6   1   6     4497.73     4776.53     81.29 o 
   7   1   6       12.87       -6.64     23.22 o 
   8   1   6       26.47       44.93     19.60 o 
   9   1   6      139.64      111.22     23.42 o 
  10   1   6       52.85       43.46     22.22 o 
  11   1   6       33.70       11.18     25.43 o 
 -10   2   6        1.10      -18.27     31.32 o 
  -9   2   6      418.75      464.31     43.56 o 
  -8   2   6      103.16      152.84     27.53 o 
  -7   2   6     1277.79     1272.43     42.22 o 
  -6   2   6      235.22      223.27     19.76 o 
  -5   2   6      577.17      539.34     29.66 o 
  -4   2   6     4149.92     4404.56     55.89 o 
  -3   2   6      284.94      220.41     14.53 o 
  -2   2   6     2966.44     3755.87     46.66 o 
  -1   2   6     1538.90     1963.91     33.59 o 
   0   2   6    17890.12    18617.96    292.25 o 
   1   2   6     3260.72     2988.05     52.18 o 
   2   2   6     1205.31     1636.24     30.37 o 
   3   2   6     3685.39     3750.02     61.48 o 
   4   2   6      661.69     1040.85     24.65 o 
   5   2   6     3092.78     3493.91     51.28 o 
   6   2   6       38.13       63.47     17.33 o 
   7   2   6     2822.39     2800.83     58.83 o 
   8   2   6      756.09      799.39     40.14 o 
   9   2   6       53.57       89.21     31.34 o 
  10   2   6      391.06      348.12     43.45 o 
  11   2   6      211.14      203.96     35.24 o 
  12   2   6       28.20       30.88     29.44 o 
 -10   3   6       76.54      106.12     54.55 o 
  -9   3   6        3.90       12.81     42.46 o 
  -8   3   6        6.93       25.06     20.75 o 
  -7   3   6      950.24      860.08     40.13 o 
  -6   3   6      467.62      584.88     65.08 o 
  -5   3   6      212.83      198.38     26.82 o 
  -4   3   6     3173.30     2951.40     98.42 o 
  -3   3   6     1416.91     1275.53     43.87 o 
  -2   3   6     2623.78     2720.35     63.55 o 
  -1   3   6      458.35      498.34     34.87 o 
   0   3   6      266.68      288.34      9.29 o 
   1   3   6      609.81      787.48     20.04 o 
   2   3   6       41.36       56.29     12.90 o 
   3   3   6      308.15      417.93     31.14 o 
   4   3   6     9486.13    12022.00    162.59 o 
   5   3   6    10360.46    10678.69    206.46 o 
   6   3   6     6556.79     6723.11     98.30 o 
   7   3   6      214.83      288.67     17.99 o 
   8   3   6      337.99      383.89     40.77 o 
   9   3   6     1187.80     1223.19     43.60 o 
  10   3   6       86.35       96.49     31.34 o 
  11   3   6      336.50      315.65     47.62 o 
  12   3   6      176.81      147.96     31.83 o 
  -9   4   6       52.55       41.23     50.69 o 
  -8   4   6      167.33      135.55     39.34 o 
  -7   4   6       54.98       66.16     11.06 o 
  -6   4   6      511.82      458.41     33.00 o 
  -5   4   6       69.59       86.89     21.67 o 
  -4   4   6      269.83      297.30     42.46 o 
  -3   4   6     6124.98     6219.08    189.53 o 
  -2   4   6     1739.49     1783.39     80.42 o 
  -1   4   6      153.76      135.54     34.87 o 
   0   4   6    19936.75    20309.48    295.36 o 
   1   4   6     4126.97     4332.01     94.47 o 
   2   4   6      855.67     1041.19     28.06 o 
   3   4   6     9399.16    10143.32    122.54 o 
   4   4   6      106.20       55.83     14.02 o 
   5   4   6     1474.63     1511.71     37.47 o 
   6   4   6    20530.52    22302.29    316.81 o 
   7   4   6     5484.37     5682.14     96.33 o 
   8   4   6     1291.88     1362.97     49.17 o 
   9   4   6     2536.09     2666.80     54.63 o 
  10   4   6     1139.03     1176.86     42.72 o 
  11   4   6        3.53       23.29     25.44 o 
  12   4   6      222.97      149.14     31.43 o 
  -9   5   6       22.16      -12.36     50.50 o 
  -8   5   6      100.37       78.73     39.21 o 
  -7   5   6      313.42      253.20     35.39 o 
  -6   5   6      124.58      132.11     52.87 o 
  -5   5   6       75.50       67.96     23.26 o 
  -4   5   6     2582.06     2748.72    145.38 o 
  -3   5   6     1059.59     1041.66     41.37 o 
  -2   5   6     3547.27     3249.58     83.80 o 
  -1   5   6      133.03       74.80     20.81 o 
   0   5   6     1556.77     2311.85     33.54 o 
   1   5   6    54319.58    60043.98    918.84 o 
   2   5   6     8210.29     7945.46     88.84 o 
   3   5   6      481.13      521.21     20.70 o 
   4   5   6    19559.34    21372.53    241.43 o 
   5   5   6     2848.69     2760.00     35.85 o 
   6   5   6     2690.30     3170.95     53.60 o 
   7   5   6    15136.68    16369.73    226.32 o 
   8   5   6      523.94      559.40     32.54 o 
   9   5   6      543.33      619.28     42.44 o 
  10   5   6     3317.82     3335.18     64.47 o 
  11   5   6     1102.09     1228.56     58.93 o 
  12   5   6       65.59       95.86     30.98 o 
  -8   6   6        0.47       38.71     38.49 o 
  -7   6   6      294.14      267.06     39.97 o 
  -6   6   6      848.40      819.85     57.31 o 
  -5   6   6       18.86       34.13     29.13 o 
  -4   6   6     5082.40     5066.51    233.12 o 
  -3   6   6     2117.02     2056.94     85.69 o 
  -2   6   6       70.03       55.68     25.31 o 
  -1   6   6     4057.14     3710.19     89.42 o 
   0   6   6     4631.76     5210.74     71.18 o 
   1   6   6     1571.61     1446.61     28.68 o 
   2   6   6    12337.99    12475.26    141.46 o 
   3   6   6     8239.04     8238.29     86.88 o 
   4   6   6     2143.75     2337.58     33.89 o 
   5   6   6    11681.46    11834.34    140.26 o 
   6   6   6    13161.11    14313.98    160.38 o 
   7   6   6     1315.82     1436.07     36.13 o 
   8   6   6     3375.55     3849.30     65.48 o 
   9   6   6     3006.18     2776.22     62.17 o 
  10   6   6      195.62      229.79     27.39 o 
  11   6   6     1472.70     1363.99     57.04 o 
  -8   7   6       32.63       38.10     43.12 o 
  -7   7   6       60.37       41.40     55.27 o 
  -6   7   6      439.89      343.15     71.99 o 
  -5   7   6      114.11      106.65     29.00 o 
  -4   7   6     1679.95     2058.02    148.47 o 
  -3   7   6     1101.42     1089.11    119.79 o 
  -2   7   6      480.87      503.41     36.25 o 
  -1   7   6      240.07      252.35     17.96 o 
   0   7   6     4544.78     5088.09    168.72 o 
   1   7   6      296.00      283.73     19.73 o 
   2   7   6     3722.14     3638.79     80.07 o 
   3   7   6    15249.19    15568.90    176.05 o 
   4   7   6     8434.82     8741.48     96.36 o 
   5   7   6     2819.80     2804.12     40.92 o 
   6   7   6    18366.04    19387.30    243.12 o 
   7   7   6     6440.11     6652.66     78.00 o 
   8   7   6      104.11      161.70     17.31 o 
   9   7   6     2362.57     2620.52     66.88 o 
  10   7   6     1601.63     1583.09     79.82 o 
  11   7   6       10.85       27.17     16.71 o 
  -7   8   6       11.02       42.12     59.83 o 
  -6   8   6        5.94      -38.95     38.56 o 
  -5   8   6      157.89      128.49     40.08 o 
  -4   8   6     1266.87     1342.13     89.68 o 
  -3   8   6      439.84      483.03     71.71 o 
  -2   8   6      122.37      103.69     25.03 o 
  -1   8   6      388.63      424.23     17.29 o 
   0   8   6      317.39      337.98     35.43 o 
   1   8   6     2375.31     2483.28     61.74 o 
   2   8   6     2067.72     2327.33     62.82 o 
   3   8   6       23.78       13.52     30.23 o 
   4   8   6     2574.24     2885.54     50.17 o 
   5   8   6     4067.32     4577.37     66.37 o 
   6   8   6      265.15      317.14     38.14 o 
   7   8   6     4901.99     5163.89     68.94 o 
   8   8   6     1512.41     1517.16     31.39 o 
   9   8   6      599.69      579.52     68.08 o 
  10   8   6     1494.04     1610.69     53.94 o 
  11   8   6      777.54     1097.25    154.10 o 
  -6   9   6        2.54      -24.75     56.47 o 
  -5   9   6       83.87      110.10     59.85 o 
  -4   9   6      210.94      235.34    100.67 o 
  -3   9   6      345.98      229.70     39.68 o 
  -2   9   6        7.61       16.38     26.47 o 
  -1   9   6     1085.85     1037.87     28.95 o 
   0   9   6     1142.56     1254.60     76.86 o 
   1   9   6       52.55       86.77     47.52 o 
   2   9   6     3849.93     4145.11    177.16 o 
   3   9   6     8595.17     8990.34    152.04 o 
   4   9   6     6158.05     6772.01     95.47 o 
   5   9   6      649.27      637.09     29.89 o 
   6   9   6     1803.16     1849.91     29.86 o 
   7   9   6       62.01      117.23     13.88 o 
   8   9   6     5101.54     4888.40     81.26 o 
   9   9   6      391.81      493.87     45.46 o 
  10   9   6        4.02       19.68     43.87 o 
  11   9   6     1334.87     1439.19    105.73 o 
  -5  10   6      224.27      228.69     64.40 o 
  -4  10   6       27.10       34.84     37.18 o 
  -3  10   6       73.80       35.04     28.23 o 
  -2  10   6       78.30       58.54     10.20 o 
  -1  10   6       54.28       51.89     36.36 o 
   0  10   6     1362.45     1415.26     43.80 o 
   1  10   6      219.43      311.43     32.58 o 
   2  10   6      358.34      415.03     18.82 o 
   3  10   6     4452.28     4410.46    105.61 o 
   4  10   6     2782.25     2719.64     91.67 o 
   5  10   6     2495.41     2574.26     56.17 o 
   6  10   6     3439.98     3789.84     69.98 o 
   7  10   6     3705.28     3740.09     64.22 o 
   8  10   6      193.40      172.57     25.07 o 
   9  10   6     1336.55     1249.52     82.07 o 
  10  10   6     1747.77     1308.45    499.42 o 
  -4  11   6       54.01       52.30     34.20 o 
  -3  11   6        9.02      -30.67     49.50 o 
  -2  11   6       52.25       51.06     11.33 o 
  -1  11   6        7.68       26.48     19.50 o 
   0  11   6       62.46       82.54     18.30 o 
   1  11   6      648.59      613.79     64.77 o 
   2  11   6      120.14      132.07     15.66 o 
   3  11   6      421.70      417.26     31.67 o 
   4  11   6       56.17       64.32     16.31 o 
   5  11   6     2857.88     3028.06     58.76 o 
   6  11   6        2.08       -3.23     16.24 o 
   7  11   6     2726.93     2755.96     57.74 o 
   8  11   6     1547.57     1597.41    116.98 o 
   9  11   6       57.09        6.49     37.72 o 
  10  11   6     1092.62     1197.93    146.51 o 
  -3  12   6       54.11       54.08     33.80 o 
  -2  12   6      113.48      121.82     40.44 o 
  -1  12   6        8.26        8.44     17.68 o 
   0  12   6      421.85      386.19     30.03 o 
   1  12   6        2.39      -17.07     15.66 o 
   2  12   6      530.47      459.76     23.00 o 
   3  12   6      104.82       90.96     26.35 o 
   4  12   6      717.65      852.53     48.14 o 
   5  12   6     2132.98     2125.81     49.76 o 
   6  12   6      542.28      634.77     29.00 o 
   7  12   6      103.63      186.72     89.42 o 
   8  12   6     1570.24     1744.29     74.15 o 
   9  12   6      781.61      892.46     96.17 o 
  -2  13   6        0.27        1.78     46.96 o 
  -1  13   6       37.35       91.42     38.42 o 
   0  13   6      105.86       69.59     28.19 o 
   1  13   6        3.51      -20.68     18.97 o 
   2  13   6      103.74       78.47     23.50 o 
   3  13   6        1.55       35.48     25.71 o 
   4  13   6      645.32      529.42     29.75 o 
   5  13   6       64.58       31.56     19.71 o 
   6  13   6      448.37      456.11    101.23 o 
   7  13   6      251.38      170.41     92.80 o 
   8  13   6        0.17      -61.92     56.80 o 
   1  14   6       13.74       37.01     24.78 o 
   2  14   6       91.84      107.27     33.09 o 
   3  14   6       77.72       60.70     29.75 o 
   4  14   6       26.64       22.95     22.00 o 
   5  14   6       71.42       93.36     43.87 o 
   6  14   6       47.58       38.81     71.99 o 
  -1 -13   7      376.35      230.59     64.11 o 
  -6 -12   7     1263.57     1308.72    170.41 o 
  -5 -12   7      121.61      160.29     96.73 o 
  -4 -12   7     1599.63     1797.45    106.86 o 
  -3 -12   7      189.49      322.82     56.24 o 
  -2 -12   7       34.16       18.34     24.75 o 
  -1 -12   7      604.38      834.59    152.41 o 
   0 -12   7      612.12      436.32    283.73 o 
   1 -12   7      223.98      201.34     45.55 o 
   2 -12   7      284.66      322.26     57.93 o 
  -7 -11   7        1.10      -55.68     53.99 o 
  -6 -11   7      802.09      940.90     87.17 o 
  -5 -11   7     3140.63     2979.06    211.46 o 
  -4 -11   7      296.66      293.01     95.61 o 
  -3 -11   7     3751.86     3748.58     82.75 o 
  -2 -11   7      506.43      552.46     28.42 o 
  -1 -11   7      201.36      223.02     75.64 o 
   0 -11   7     1808.15     2011.72    122.60 o 
   1 -11   7      468.94      606.27     55.12 o 
   2 -11   7      229.65      296.95     86.05 o 
   3 -11   7      491.27      475.23    107.42 o 
   4 -11   7      366.30      311.01    109.11 o 
  -8 -10   7      428.63      739.00     88.86 o 
  -7 -10   7      243.69      392.00     70.30 o 
  -6 -10   7      109.68      104.61     50.05 o 
  -5 -10   7       35.61       38.81     42.18 o 
  -4 -10   7      248.49      269.39     86.61 o 
  -3 -10   7     1754.15     1729.95     50.64 o 
  -2 -10   7     2104.48     2141.97    103.20 o 
  -1 -10   7       30.79       71.43     39.37 o 
   0 -10   7      529.07      682.20     75.36 o 
   1 -10   7     1122.04     1265.46     44.99 o 
   2 -10   7      552.35      521.39     96.17 o 
   3 -10   7       10.72       69.37     35.43 o 
   4 -10   7     1284.97     1155.13     68.89 o 
   5 -10   7       25.29       25.31     48.37 o 
  -9  -9   7      257.37      271.64     70.30 o 
  -8  -9   7      234.15      394.81     71.99 o 
  -7  -9   7      539.15      587.15     71.99 o 
  -6  -9   7      185.85      290.20     55.68 o 
  -5  -9   7       36.14       37.68     38.24 o 
  -4  -9   7     2013.29     2422.84    100.11 o 
  -3  -9   7      125.99      102.13     35.15 o 
  -2  -9   7       67.27       86.30     22.34 o 
  -1  -9   7      774.24      880.04     40.92 o 
   0  -9   7     1068.89     1168.11     53.80 o 
   1  -9   7      242.68      260.93     33.46 o 
   2  -9   7     4761.72     4666.69    140.04 o 
   3  -9   7      249.39      238.89     31.86 o 
   4  -9   7     1869.20     1832.49     81.88 o 
   5  -9   7     1259.14     1254.40    145.10 o 
   6  -9   7      631.07      681.68    101.23 o 
  -9  -8   7      174.40      118.67     56.24 o 
  -8  -8   7       87.69       48.93     47.80 o 
  -7  -8   7      122.74      145.10     49.49 o 
  -6  -8   7     2291.22     2217.56    106.29 o 
  -5  -8   7     3488.52     3455.98    127.10 o 
  -4  -8   7      451.46      465.11     51.18 o 
  -3  -8   7     4896.79     5194.30    140.60 o 
  -2  -8   7     5827.43     5709.14     76.86 o 
  -1  -8   7      113.24      129.11     18.30 o 
   0  -8   7     2833.27     2923.65     63.87 o 
   1  -8   7     8877.28     9407.48    230.87 o 
   2  -8   7      372.20      389.84     35.34 o 
   3  -8   7    13520.29    13652.13    409.71 o 
   4  -8   7      161.19      123.33     37.76 o 
   5  -8   7       89.97      131.13     33.23 o 
   6  -8   7     1495.98     1460.37     85.41 o 
   7  -8   7     1129.84     1177.08    160.29 o 
 -10  -7   7       31.60       12.37     46.12 o 
  -9  -7   7       61.89        1.69     39.93 o 
  -8  -7   7      169.74      161.41     51.74 o 
  -7  -7   7     1443.53     1428.51     86.05 o 
  -6  -7   7       25.07       68.05     38.24 o 
  -5  -7   7     3683.71     3725.93    124.85 o 
  -4  -7   7     1654.69     1593.86     73.68 o 
  -3  -7   7     1599.96     1535.71     39.69 o 
  -2  -7   7    13766.70    14523.04    229.76 o 
  -1  -7   7     4546.50     4528.39    113.61 o 
   0  -7   7      548.56      616.56     48.37 o 
   1  -7   7    13215.14    13631.60    278.67 o 
   2  -7   7     5845.69     5926.10    124.41 o 
   3  -7   7      588.44      539.63    120.07 o 
   4  -7   7     9313.95     9631.78    188.50 o 
   5  -7   7      963.31     1180.56     66.48 o 
   6  -7   7      447.96      376.65     41.95 o 
   7  -7   7     1645.32     1662.68    171.25 o 
   8  -7   7      285.74      330.61     94.20 o 
 -10  -6   7       60.37       37.12     79.30 o 
  -9  -6   7      228.39      117.54     81.55 o 
  -8  -6   7       10.98      -15.18     61.30 o 
  -7  -6   7     2347.58     2051.65    152.97 o 
  -6  -6   7     2599.01     2646.68    102.36 o 
  -5  -6   7        9.56       11.25     28.68 o 
  -4  -6   7     4759.07     4544.23    181.66 o 
  -3  -6   7     4399.43     4410.05     75.24 o 
  -2  -6   7      691.00      673.76     22.50 o 
  -1  -6   7    23538.73    24331.32    423.35 o 
   0  -6   7     7656.80     7382.48    138.89 o 
   1  -6   7      149.45      221.46     33.74 o 
   2  -6   7    12910.83    13180.51    423.77 o 
   3  -6   7     6669.26     7054.97    176.88 o 
   4  -6   7      188.60      175.52     44.15 o 
   5  -6   7     1124.74     1301.50     65.23 o 
   6  -6   7     1121.18     1163.33     55.87 o 
   7  -6   7       71.87       75.06     41.90 o 
   8  -6   7     1139.32      990.52     73.53 o 
   9  -6   7      785.07      850.03     78.40 o 
 -10  -5   7      133.27       79.30     48.93 o 
  -9  -5   7      128.31       86.43     18.78 o 
  -8  -5   7       20.62        4.23      8.33 o 
  -7  -5   7      382.43      318.68     21.83 o 
  -6  -5   7     2782.21     2794.59    151.29 o 
  -5  -5   7     1774.73     1546.84     75.61 o 
  -4  -5   7     1093.01      963.56     90.27 o 
  -3  -5   7     7326.30     7169.48     78.58 o 
  -2  -5   7     7013.47     6528.75    106.86 o 
  -1  -5   7      128.39      179.54     14.18 o 
   0  -5   7    10450.33    10397.22    160.62 o 
   1  -5   7    12362.53    12786.38    291.61 o 
   2  -5   7      271.89      307.90     22.80 o 
   3  -5   7    21254.07    22036.93    562.12 o 
   4  -5   7     3778.06     3957.32     85.03 o 
   5  -5   7      276.26      344.40     33.39 o 
   6  -5   7     2950.25     3425.53    104.66 o 
   7  -5   7     3380.25     3386.02    126.26 o 
   8  -5   7      243.84      264.55     68.78 o 
   9  -5   7     1464.63     1498.15    104.61 o 
 -10  -4   7      202.33      159.56     35.83 o 
  -9  -4   7       45.74       34.76     21.05 o 
  -8  -4   7      506.02      521.39     21.75 o 
  -7  -4   7      432.27      487.99     18.14 o 
  -6  -4   7      753.74      704.61     17.98 o 
  -5  -4   7      573.65      522.58     26.67 o 
  -4  -4   7      522.60      446.86     69.46 o 
  -3  -4   7     1922.92     1809.19     28.91 o 
  -2  -4   7     6367.32     5934.55     80.51 o 
  -1  -4   7     3432.67     3235.73     56.26 o 
   0  -4   7       35.49       69.62     14.22 o 
   1  -4   7     6912.82     6968.11    128.61 o 
   2  -4   7     2837.30     2596.86    176.88 o 
   3  -4   7     4823.72     5328.11    107.11 o 
   4  -4   7     1916.67     1858.30     59.91 o 
   5  -4   7     2208.26     2351.49     74.74 o 
   6  -4   7      602.52      644.59     67.55 o 
   7  -4   7     1178.11     1342.03    159.44 o 
   8  -4   7     3323.45     3192.90    112.19 o 
   9  -4   7     1507.28     1441.84     75.73 o 
  10  -4   7      161.43      179.18     44.26 o 
 -10  -3   7       80.27       64.09     26.51 o 
  -9  -3   7      214.91      182.74     31.03 o 
  -8  -3   7      225.22      176.60     20.24 o 
  -7  -3   7       93.53       68.91     20.88 o 
  -6  -3   7       98.97       67.42     14.20 o 
  -5  -3   7      129.11      153.56     16.43 o 
  -4  -3   7     1522.25     1454.74     31.48 o 
  -3  -3   7     1503.11     1298.74     21.86 o 
  -2  -3   7      183.05      169.89     12.09 o 
  -1  -3   7     3718.74     3502.91     58.25 o 
   0  -3   7    14950.92    15670.13    256.27 o 
   1  -3   7       31.67       38.23     15.25 o 
   2  -3   7     2012.27     1964.70    115.57 o 
   3  -3   7     1437.56     1388.63     43.91 o 
   4  -3   7     2338.87     2754.99    117.82 o 
   5  -3   7      109.63      106.05     27.51 o 
   6  -3   7      574.30      562.74     43.90 o 
   7  -3   7      471.16      445.80     61.73 o 
   8  -3   7      806.09      891.41     59.60 o 
   9  -3   7      650.51      611.80     42.76 o 
  10  -3   7       44.37       30.05     44.48 o 
 -10  -2   7       45.75       71.30     26.08 o 
  -9  -2   7      253.67      244.56     27.08 o 
  -8  -2   7      104.96      110.40     17.59 o 
  -7  -2   7       90.86       93.39     23.87 o 
  -6  -2   7      317.52      277.17     32.59 o 
  -5  -2   7      750.95      576.84     31.16 o 
  -4  -2   7       62.04       66.90     11.11 o 
  -3  -2   7     1436.21     1241.46     25.40 o 
  -2  -2   7      907.77      846.80     19.46 o 
  -1  -2   7     1787.84     1710.45     26.05 o 
   0  -2   7    21666.42    21096.53    359.49 o 
   1  -2   7     1773.91     1555.90     42.18 o 
   2  -2   7      110.68      124.19     19.32 o 
   3  -2   7    10333.35    10236.49    255.89 o 
   4  -2   7     8157.29     8617.21    156.78 o 
   5  -2   7      164.34      157.59     23.37 o 
   6  -2   7     3122.15     3179.57     73.48 o 
   7  -2   7     1545.41     1472.99     53.33 o 
   8  -2   7       60.60       26.70     24.32 o 
   9  -2   7     3991.21     3949.83    126.48 o 
  10  -2   7      594.89      550.63     48.50 o 
  11  -2   7      106.49      143.65     30.07 o 
 -10  -1   7      509.33      546.03    102.36 o 
  -9  -1   7      136.96      126.29     24.63 o 
  -8  -1   7       52.02       68.21     24.18 o 
  -7  -1   7      440.37      476.92     41.89 o 
  -6  -1   7      166.13      140.83     14.74 o 
  -5  -1   7      545.45      539.94     21.75 o 
  -4  -1   7        0.92       -1.50     10.06 o 
  -3  -1   7      520.27      556.87     39.75 o 
  -2  -1   7      307.03      274.54     14.31 o 
  -1  -1   7     3070.15     3025.36     58.04 o 
   0  -1   7     7108.90     6829.90    141.16 o 
   1  -1   7     6619.32     6452.89    103.19 o 
   2  -1   7     1852.18     1583.89     87.74 o 
   3  -1   7     1073.81     1114.59     78.46 o 
   4  -1   7     7807.61     7899.17    140.33 o 
   5  -1   7     4403.14     4409.52     84.36 o 
   6  -1   7      204.32      212.71     62.99 o 
   7  -1   7     3285.67     3315.77    114.63 o 
   8  -1   7     1940.68     1949.49     77.58 o 
   9  -1   7     2988.34     3120.74     75.11 o 
  10  -1   7     3664.23     3461.16     96.87 o 
  11  -1   7      103.25       97.81     35.45 o 
 -10   0   7      134.32      153.49     32.26 o 
  -9   0   7      605.96      594.21     52.02 o 
  -8   0   7       60.11       65.92     20.52 o 
  -7   0   7       89.96       75.27     19.51 o 
  -6   0   7      246.17      298.19     17.76 o 
  -5   0   7      292.98      397.98     27.26 o 
  -4   0   7      206.85      225.20     23.06 o 
  -3   0   7      108.64       64.15     36.45 o 
  -2   0   7        1.51        6.43     13.78 o 
  -1   0   7     2709.27     2403.22     44.22 o 
   0   0   7     8681.08     8070.89    145.66 o 
   1   0   7     7202.28     6616.90    115.57 o 
   2   0   7       53.64       45.65     24.06 o 
   3   0   7        9.20       19.99     16.87 o 
   4   0   7      874.12      819.33     44.92 o 
   5   0   7     4841.22     4648.83    104.04 o 
   6   0   7     2967.89     2924.16    169.57 o 
   7   0   7      396.33      361.34     33.34 o 
   8   0   7    13256.87    12928.62    214.90 o 
   9   0   7      177.87      160.64     32.42 o 
  10   0   7      695.50      710.22     62.28 o 
  11   0   7      319.89      284.20     51.08 o 
 -10   1   7       26.83       27.30     61.58 o 
  -9   1   7      293.89      233.18     35.66 o 
  -8   1   7      160.21      175.11     29.87 o 
  -7   1   7      170.83      184.74     18.53 o 
  -6   1   7      127.21      103.86     22.84 o 
  -5   1   7      102.34       90.32     15.77 o 
  -4   1   7     1037.04     1030.34     25.10 o 
  -3   1   7      367.46      296.19     20.53 o 
  -2   1   7        0.50       10.60     12.22 o 
  -1   1   7       24.57       53.46     14.39 o 
   0   1   7     3069.47     2731.79     65.00 o 
   1   1   7     1482.36     1263.63     66.65 o 
   2   1   7      566.49      586.39     26.47 o 
   3   1   7     2082.17     1875.74     87.17 o 
   4   1   7      705.78      562.95     23.45 o 
   5   1   7      297.99      281.05     67.21 o 
   6   1   7     4735.53     4486.86     84.54 o 
   7   1   7      387.79      477.24     32.27 o 
   8   1   7      112.91      103.99     21.63 o 
   9   1   7     6262.69     6234.75    112.89 o 
  10   1   7      981.94     1228.77     85.65 o 
  11   1   7       12.02       31.41     24.34 o 
 -10   2   7      129.92      140.53     39.57 o 
  -9   2   7       60.90       37.96     25.05 o 
  -8   2   7      118.56      131.38     26.24 o 
  -7   2   7      248.62      218.94     25.65 o 
  -6   2   7       45.30       42.41     18.09 o 
  -5   2   7       16.53       23.86     16.62 o 
  -4   2   7      516.62      472.86     43.31 o 
  -3   2   7      277.79      281.56     25.31 o 
  -2   2   7      116.84       87.30      9.91 o 
  -1   2   7      139.25      146.34     14.08 o 
   0   2   7      134.97      146.23     35.99 o 
   1   2   7       67.39       63.53     13.11 o 
   2   2   7      947.55      895.20     24.22 o 
   3   2   7     1858.92     1757.69     45.27 o 
   4   2   7       15.82       -1.90     13.74 o 
   5   2   7     2567.81     2635.38     45.93 o 
   6   2   7      137.86      173.33     19.29 o 
   7   2   7     2670.77     2567.46     53.04 o 
   8   2   7     3183.15     3194.54     73.17 o 
   9   2   7      368.42      391.34     38.95 o 
  10   2   7     1789.59     1796.82     48.31 o 
  11   2   7      845.22      842.76    104.13 o 
  12   2   7        2.93      -27.88     25.58 o 
  -9   3   7      158.75      131.84     33.19 o 
  -8   3   7      220.88      182.43     30.80 o 
  -7   3   7      157.26      132.01     58.49 o 
  -6   3   7      217.30      226.44     25.84 o 
  -5   3   7       37.28       51.35     34.59 o 
  -4   3   7      609.58      559.03     38.24 o 
  -3   3   7      282.68      233.35    109.67 o 
  -2   3   7        3.08       11.58      4.87 o 
  -1   3   7      144.34      129.21     18.22 o 
   0   3   7      128.79       99.23     17.36 o 
   1   3   7      185.24      185.71     16.87 o 
   2   3   7      224.28      208.29     18.57 o 
   3   3   7      103.41      117.54     11.11 o 
   4   3   7      769.96      751.47     30.64 o 
   5   3   7        4.93       12.75     18.04 o 
   6   3   7     2340.18     2332.84     74.76 o 
   7   3   7        1.48       14.03     21.93 o 
   8   3   7      620.36      612.68     60.79 o 
   9   3   7     1265.58     1307.22     42.84 o 
  10   3   7      135.61      115.60     27.53 o 
  11   3   7      794.72      725.92     40.55 o 
  12   3   7      824.98      755.41     40.92 o 
  -9   4   7        1.86       43.32     30.59 o 
  -8   4   7      222.52      204.84     37.40 o 
  -7   4   7       92.96       32.21     29.66 o 
  -6   4   7       23.33       53.77     38.76 o 
  -5   4   7      205.57      202.64     25.63 o 
  -4   4   7       82.29       43.59     18.29 o 
  -3   4   7      357.61      282.89     53.43 o 
  -2   4   7      142.01      113.61     24.18 o 
  -1   4   7        4.13       -9.00     29.81 o 
   0   4   7      509.18      472.11     13.46 o 
   1   4   7      524.74      555.58     30.47 o 
   2   4   7       10.80        8.45     10.96 o 
   3   4   7      490.37      514.95     20.97 o 
   4   4   7     1329.31     1313.46     67.66 o 
   5   4   7        0.93       20.16     11.81 o 
   6   4   7     3335.66     3183.18    149.52 o 
   7   4   7     2545.74     2442.88     63.10 o 
   8   4   7      228.80      208.29     26.55 o 
   9   4   7     2308.35     2082.16     80.17 o 
  10   4   7     2213.95     2169.48     56.32 o 
  11   4   7      122.98       93.39     27.35 o 
  12   4   7      810.05      851.11     56.03 o 
  -9   5   7      208.78      194.85     40.35 o 
  -8   5   7        4.86      -14.35     53.99 o 
  -7   5   7      245.71      193.43     58.02 o 
  -6   5   7      241.84      254.21     53.27 o 
  -5   5   7       21.84      -12.26     34.99 o 
  -4   5   7     1685.08     1600.00     74.52 o 
  -3   5   7       13.91       15.18     24.18 o 
  -2   5   7      558.27      511.79     35.99 o 
  -1   5   7       10.53       -8.44     18.56 o 
   0   5   7      466.37      471.44     12.57 o 
   1   5   7      638.52      607.04     25.23 o 
   2   5   7      109.21       97.43     14.01 o 
   3   5   7       68.69       78.50     10.02 o 
   4   5   7       89.70       65.67     11.90 o 
   5   5   7      159.72      154.32     14.40 o 
   6   5   7       24.03       25.45     16.33 o 
   7   5   7     2228.40     1985.31     56.47 o 
   8   5   7      538.16      557.72     31.36 o 
   9   5   7      157.99      103.84     19.16 o 
  10   5   7     1419.21     1376.11     44.87 o 
  11   5   7     1234.79     1192.53     52.47 o 
  12   5   7        8.00       -8.03     30.00 o 
  -8   6   7       76.83       96.65     44.62 o 
  -7   6   7       74.55       76.62     38.92 o 
  -6   6   7      513.65      376.24     47.97 o 
  -5   6   7       41.50      -31.46     28.86 o 
  -4   6   7      580.83      655.33     38.17 o 
  -3   6   7     1902.37     2339.89    290.20 o 
  -2   6   7       24.44       12.37     23.06 o 
  -1   6   7      407.42      362.19     55.68 o 
   0   6   7       51.13       65.80     35.99 o 
   1   6   7        0.64       -1.03      6.91 o 
   2   6   7      111.71       97.61     11.06 o 
   3   6   7       72.89       75.39     10.40 o 
   4   6   7      108.50       96.08     15.25 o 
   5   6   7      154.22      235.29     61.75 o 
   6   6   7      431.11      372.53     30.01 o 
   7   6   7       98.00       85.23     15.39 o 
   8   6   7       37.66       18.37     17.27 o 
   9   6   7      774.95      625.63     39.18 o 
  10   6   7      225.16      218.36     41.92 o 
  11   6   7      221.19      208.89     24.09 o 
  -8   7   7       26.65      -41.35     37.94 o 
  -7   7   7       19.81       26.97     31.60 o 
  -6   7   7       85.36       74.15     31.39 o 
  -5   7   7       43.49        5.66     42.18 o 
  -4   7   7      183.43      287.64     39.14 o 
  -3   7   7      157.68      139.27     31.98 o 
  -2   7   7      133.49      162.01     29.80 o 
  -1   7   7       21.99       -3.37     36.56 o 
   0   7   7      184.25      151.31     10.92 o 
   1   7   7       23.78       21.20     12.02 o 
   2   7   7        3.74       -1.78     10.45 o 
   3   7   7      470.12      464.95     19.08 o 
   4   7   7       44.36       30.71     13.65 o 
   5   7   7      378.81      380.47     31.33 o 
   6   7   7        3.08      -16.68     15.30 o 
   7   7   7      550.54      520.58     32.03 o 
   8   7   7       62.63       39.10     13.94 o 
   9   7   7       12.21       -6.60     12.68 o 
  10   7   7      837.36      634.94     68.80 o 
  11   7   7      168.73      128.13     71.16 o 
  -7   8   7       40.45       69.53     46.57 o 
  -6   8   7       64.45      103.87     43.91 o 
  -5   8   7       55.88       57.21     30.02 o 
  -4   8   7      198.39      203.88     32.81 o 
  -3   8   7      177.90      263.08     52.30 o 
  -2   8   7       49.99       62.99     38.18 o 
  -1   8   7       82.44       39.93     46.12 o 
   0   8   7        2.58       10.28     13.50 o 
   1   8   7      301.62      334.04     39.37 o 
   2   8   7      672.28      647.21     24.01 o 
   3   8   7       13.42       14.74     16.41 o 
   4   8   7       62.56       68.72     15.75 o 
   5   8   7      401.38      399.92     43.44 o 
   6   8   7       61.61       58.88     29.39 o 
   7   8   7       96.63       76.23     16.54 o 
   8   8   7      123.07       72.09     17.42 o 
   9   8   7       25.45       -3.55     16.27 o 
  10   8   7       41.23       24.25     15.53 o 
  11   8   7      240.01      157.47     59.05 o 
  -6   9   7        0.14       -5.34     31.42 o 
  -5   9   7       20.95       28.28     38.05 o 
  -4   9   7       69.24       68.66     76.77 o 
  -3   9   7      388.88      356.33     45.87 o 
  -2   9   7       17.77       63.00     34.03 o 
  -1   9   7      217.74      201.43     17.12 o 
   0   9   7      160.45      138.13     19.59 o 
   1   9   7       33.21       54.80     18.74 o 
   2   9   7      589.27      553.52     40.11 o 
   3   9   7     1474.90     1408.61     59.47 o 
   4   9   7     1131.02     1093.62     93.13 o 
   5   9   7        7.26        5.99     10.58 o 
   6   9   7       55.90       37.92     16.26 o 
   7   9   7       83.11       55.09     15.48 o 
   8   9   7      108.71      104.68     21.43 o 
   9   9   7        0.35        5.61     13.51 o 
  10   9   7      137.76      132.17     91.67 o 
  11   9   7        1.88     -104.83     96.17 o 
  -5  10   7      192.06      301.71     57.29 o 
  -4  10   7       16.93      -29.31     36.75 o 
  -3  10   7      119.97      111.09     53.09 o 
  -2  10   7       23.47        3.77     23.26 o 
  -1  10   7       11.19       26.13     12.39 o 
   0  10   7      340.27      304.36     42.58 o 
   1  10   7       87.25       99.30     15.57 o 
   2  10   7       47.16       64.67     19.51 o 
   3  10   7     1057.19     1010.01     54.55 o 
   4  10   7      604.21      521.61     73.38 o 
   5  10   7      643.23      660.89     31.72 o 
   6  10   7      594.60      603.68     35.34 o 
   7  10   7       92.37       59.60     37.75 o 
   8  10   7       70.92       66.05     10.90 o 
   9  10   7       68.97       52.71     20.78 o 
  10  10   7        4.84      115.29     53.43 o 
  -4  11   7       77.60       71.79     61.63 o 
  -3  11   7        2.29       24.46     29.03 o 
  -2  11   7       40.53       18.53     32.26 o 
  -1  11   7       18.52       -5.80     13.43 o 
   0  11   7        6.41       22.17     21.42 o 
   1  11   7      254.16      263.53     36.64 o 
   2  11   7      243.01      194.15     19.58 o 
   3  11   7       38.17       66.33     22.88 o 
   4  11   7      469.17      503.09     44.08 o 
   5  11   7      507.44      463.52     70.02 o 
   6  11   7       26.67       42.60     31.65 o 
   7  11   7      494.82      526.46     34.54 o 
   8  11   7      201.81      165.01     37.22 o 
   9  11   7        5.75       -6.45     53.15 o 
  10  11   7       77.75       35.92     37.93 o 
  -3  12   7       28.44       22.14     39.21 o 
  -2  12   7        0.40       -7.40     33.98 o 
  -1  12   7        9.03       32.58     36.56 o 
   0  12   7      225.35      189.07     32.98 o 
   1  12   7       34.20       26.74     28.31 o 
   2  12   7      452.35      416.83     26.67 o 
   3  12   7      207.47      149.63     24.20 o 
   4  12   7        4.11      -23.13     24.28 o 
   5  12   7      752.33      794.43     38.65 o 
   6  12   7      165.29      149.10     21.92 o 
   7  12   7       99.81       99.50     30.99 o 
   8  12   7      485.75      630.16     61.83 o 
   9  12   7       27.08      -10.61     40.34 o 
  -2  13   7       14.37       59.92     42.46 o 
  -1  13   7        1.03        9.99     26.44 o 
   0  13   7      102.78      114.99     41.06 o 
   1  13   7        6.32       20.65     29.53 o 
   2  13   7      101.32       85.36     24.06 o 
   3  13   7       90.06      106.85     20.00 o 
   4  13   7      271.37      210.71     32.25 o 
   5  13   7      142.79      108.69     28.33 o 
   6  13   7      198.33      166.03     20.65 o 
   7  13   7       83.80        6.19     40.49 o 
   1  14   7        8.17       -2.11     38.15 o 
   2  14   7      111.07       58.55     25.14 o 
   3  14   7       22.26       16.94     26.79 o 
   4  14   7      109.01      114.35     30.76 o 
   5  14   7       57.18       63.09     26.83 o 
   6  14   7        9.35      -15.75     40.49 o 
  -5 -12   8       97.16      118.11     92.80 o 
  -4 -12   8       13.62       17.43     75.36 o 
  -3 -12   8      426.59      368.38     62.43 o 
  -2 -12   8        8.61        2.25     19.12 o 
  -1 -12   8       80.62       33.42     37.11 o 
   0 -12   8      136.54      126.39     69.18 o 
   1 -12   8       52.08       24.75     35.99 o 
   2 -12   8      272.48      321.70     96.17 o 
  -7 -11   8        9.34      -51.74     55.12 o 
  -6 -11   8       15.82      -36.56     50.62 o 
  -5 -11   8        9.11       15.18     43.31 o 
  -4 -11   8      146.12       74.24     79.86 o 
  -3 -11   8       81.13       62.86     24.28 o 
  -2 -11   8        0.90      -12.86     41.62 o 
  -1 -11   8       21.51      -24.38     27.56 o 
   0 -11   8      443.93      384.69     70.86 o 
   1 -11   8      288.60      303.70     76.49 o 
   2 -11   8        2.75      -66.36     69.74 o 
   3 -11   8      565.21      580.40     70.86 o 
   4 -11   8      986.22     1195.11     99.55 o 
  -8 -10   8        4.69       26.43     90.55 o 
  -7 -10   8      225.28      199.65     62.43 o 
  -6 -10   8       74.00      138.91     53.43 o 
  -5 -10   8       41.91       66.93     45.55 o 
  -4 -10   8       30.07       78.74     42.74 o 
  -3 -10   8      212.04      167.89     23.30 o 
  -2 -10   8       14.70       47.59     41.90 o 
  -1 -10   8       33.76       40.49     38.24 o 
   0 -10   8      102.86      122.45     34.99 o 
   1 -10   8      217.22      219.91     45.15 o 
   2 -10   8      567.06      681.85     92.52 o 
   3 -10   8      193.56      254.37     72.55 o 
   4 -10   8      410.34      416.66     53.43 o 
   5 -10   8      552.02      642.75     66.06 o 
  -8  -9   8      128.06      134.98    100.67 o 
  -7  -9   8      255.07      257.02     60.74 o 
  -6  -9   8        2.56      -13.50     41.06 o 
  -5  -9   8       30.56       99.55     44.43 o 
  -4  -9   8        1.43       46.12     37.12 o 
  -3  -9   8       34.91       11.84     24.18 o 
  -2  -9   8       17.24       31.28     24.34 o 
  -1  -9   8       30.28       22.75     40.49 o 
   0  -9   8        8.11        4.71     40.77 o 
   1  -9   8       14.77       22.78     31.52 o 
   2  -9   8      258.19      332.79     40.77 o 
   3  -9   8      252.32      274.10     33.15 o 
   4  -9   8       38.96       26.74     32.77 o 
   5  -9   8      160.56      153.40     63.39 o 
   6  -9   8      644.36      749.40     97.77 o 
  -9  -8   8        3.85      -41.62     86.61 o 
  -8  -8   8      276.17      282.33     61.86 o 
  -7  -8   8        1.47       53.99     44.99 o 
  -6  -8   8        8.71       19.68     37.12 o 
  -5  -8   8      333.30      310.45     84.92 o 
  -4  -8   8      197.42      107.98     62.43 o 
  -3  -8   8      111.60      110.78     13.22 o 
  -2  -8   8        7.63       -8.73     11.35 o 
  -1  -8   8        3.84      -16.05     15.58 o 
   0  -8   8      110.96      119.46     30.90 o 
   1  -8   8       77.59       82.42     35.86 o 
   2  -8   8        4.93       -4.26     22.65 o 
   3  -8   8      848.26     1052.16    172.38 o 
   4  -8   8     2029.46     2032.00     80.61 o 
   5  -8   8       64.23       91.55     53.73 o 
   6  -8   8      653.95      582.81     93.08 o 
   7  -8   8     1766.39     1792.94    136.61 o 
  -9  -7   8       11.28       88.30     50.05 o 
  -8  -7   8        0.30       57.37     44.99 o 
  -7  -7   8      337.71      319.45     55.68 o 
  -6  -7   8      480.96      518.54     57.93 o 
  -5  -7   8      111.59       -6.19     52.87 o 
  -4  -7   8      633.36      535.39     20.95 o 
  -3  -7   8        9.44       -4.98     13.63 o 
  -2  -7   8       31.02       31.35     27.28 o 
  -1  -7   8      450.46      460.96     70.86 o 
   0  -7   8        5.81       27.97     14.70 o 
   1  -7   8      167.29      231.77     29.04 o 
   2  -7   8     1260.02     1231.76     55.24 o 
   3  -7   8      134.17      143.52     26.66 o 
   4  -7   8      555.24      850.72    205.84 o 
   5  -7   8      496.03      406.97     51.46 o 
   6  -7   8       25.50       72.35     55.57 o 
   7  -7   8     1207.35     1116.91     78.66 o 
   8  -7   8      865.17      808.44     81.05 o 
 -10  -6   8        2.00      -15.18     43.87 o 
  -9  -6   8      283.88      287.95     57.93 o 
  -8  -6   8      191.28      331.26     53.43 o 
  -7  -6   8       41.42       36.56     37.12 o 
  -6  -6   8     2058.39     2252.43     96.73 o 
  -5  -6   8      117.93      158.04     64.68 o 
  -4  -6   8       48.38       33.76     10.21 o 
  -3  -6   8     1660.55     1679.68     27.79 o 
  -2  -6   8      358.01      396.31     16.35 o 
  -1  -6   8      426.11      638.46     86.05 o 
   0  -6   8      657.83      794.28    115.01 o 
   1  -6   8      366.16      410.01     82.95 o 
   2  -6   8      327.75      695.95    242.40 o 
   3  -6   8       89.04       97.48     24.80 o 
   4  -6   8        5.58      -28.28     39.32 o 
   5  -6   8        3.32       -1.35     32.06 o 
   6  -6   8      343.02      379.50     68.85 o 
   7  -6   8        2.89      -13.28     89.70 o 
   8  -6   8      476.36      532.53     53.07 o 
   9  -6   8      694.68      556.68     76.16 o 
 -10  -5   8       40.76       14.62     70.86 o 
  -9  -5   8      104.05       51.82     16.41 o 
  -8  -5   8       19.12       19.80      8.94 o 
  -7  -5   8      506.76      509.84     31.75 o 
  -6  -5   8      674.08      602.89     13.13 o 
  -5  -5   8     1351.85     1265.02     41.45 o 
  -4  -5   8       19.42       27.48      8.67 o 
  -3  -5   8      502.01      455.76     15.46 o 
  -2  -5   8     1753.96     1534.54     52.02 o 
  -1  -5   8      527.74      477.36     73.96 o 
   0  -5   8     1136.78     1141.47     31.21 o 
   1  -5   8       29.14       38.56     21.93 o 
   2  -5   8      612.96      573.64     37.12 o 
   3  -5   8       24.78      -35.25     32.34 o 
   4  -5   8       43.32       55.03     29.62 o 
   5  -5   8      287.35      283.73     41.40 o 
   6  -5   8       63.44       75.66     53.99 o 
   7  -5   8     1080.10     1246.31    127.10 o 
   8  -5   8      155.10      146.08     40.21 o 
   9  -5   8      439.01      254.84     82.44 o 
 -10  -4   8       26.48       -0.56     34.87 o 
  -9  -4   8      215.27      177.06     24.02 o 
  -8  -4   8      176.18      161.15     21.41 o 
  -7  -4   8        7.04       22.30     12.52 o 
  -6  -4   8       13.41       19.39     10.59 o 
  -5  -4   8       96.23       70.67     14.90 o 
  -4  -4   8      676.00      687.53     24.59 o 
  -3  -4   8       90.22       95.09     11.15 o 
  -2  -4   8     1060.69      991.76     22.50 o 
  -1  -4   8     1813.21     1545.41     40.77 o 
   0  -4   8      366.96      443.39     21.34 o 
   1  -4   8       67.28       78.56     18.28 o 
   2  -4   8     1562.83     1471.15     45.79 o 
   3  -4   8       29.01       38.78     22.31 o 
   4  -4   8       14.84       13.93     56.52 o 
   5  -4   8        4.76       11.12     28.17 o 
   6  -4   8        1.11      -26.78     24.57 o 
   7  -4   8       97.03      113.04     34.87 o 
   8  -4   8      446.52      425.13    112.20 o 
   9  -4   8      119.46       87.92     30.66 o 
  10  -4   8      327.51      260.83     65.59 o 
 -10  -3   8       34.92       40.54     21.64 o 
  -9  -3   8       17.73       11.45     19.70 o 
  -8  -3   8      253.16      246.23     23.92 o 
  -7  -3   8        2.83       11.79     14.98 o 
  -6  -3   8      667.46      724.00     30.53 o 
  -5  -3   8      262.23      277.38     15.58 o 
  -4  -3   8      285.62      260.00     14.49 o 
  -3  -3   8     2046.73     2009.39     30.87 o 
  -2  -3   8      490.80      418.31     57.65 o 
  -1  -3   8      340.00      327.31     21.37 o 
   0  -3   8     1422.83     1318.80     51.46 o 
   1  -3   8     1194.68     1282.03     36.20 o 
   2  -3   8      527.37      521.85     39.37 o 
   3  -3   8      544.65      462.47     31.94 o 
   4  -3   8      309.77      465.72     36.53 o 
   5  -3   8        4.02       28.53     48.37 o 
   6  -3   8       34.88       22.30     28.69 o 
   7  -3   8       17.14       20.44     49.49 o 
   8  -3   8       21.70       38.30     32.94 o 
   9  -3   8      350.27      303.78     36.21 o 
  10  -3   8       71.07       84.98     31.52 o 
 -10  -2   8        0.09       -8.13     24.05 o 
  -9  -2   8      485.40      511.52    128.92 o 
  -8  -2   8        0.31       11.67     19.80 o 
  -7  -2   8      127.06      117.88     14.64 o 
  -6  -2   8       48.79       35.25     12.23 o 
  -5  -2   8     1311.03     1156.09     84.92 o 
  -4  -2   8      832.26      802.56     20.70 o 
  -3  -2   8      647.50      604.14     28.08 o 
  -2  -2   8      839.07      821.25     26.82 o 
  -1  -2   8       81.93       85.09     12.94 o 
   0  -2   8     4618.88     4130.23     67.79 o 
   1  -2   8     1342.67     1168.43     49.77 o 
   2  -2   8       69.03       44.53     14.51 o 
   3  -2   8      113.59       88.13     18.06 o 
   4  -2   8      719.66      702.94     53.65 o 
   5  -2   8       52.52       54.37     26.43 o 
   6  -2   8      274.19      279.50     38.14 o 
   7  -2   8       14.92       -8.00     60.46 o 
   8  -2   8      138.03       92.96     51.00 o 
   9  -2   8      559.04      573.80     41.40 o 
  10  -2   8        5.21       77.34     29.77 o 
  11  -2   8        0.31       19.36     33.35 o 
 -10  -1   8      735.73      732.60     58.63 o 
  -9  -1   8       22.45       39.49     26.36 o 
  -8  -1   8      215.13      198.54     23.59 o 
  -7  -1   8      397.53      361.89     24.55 o 
  -6  -1   8      126.15      118.62     13.54 o 
  -5  -1   8       74.01       62.17     22.26 o 
  -4  -1   8      919.51      901.01     39.37 o 
  -3  -1   8      102.76      102.69     15.03 o 
  -2  -1   8      106.84      452.53    220.74 o 
  -1  -1   8     2106.27     1969.19     37.77 o 
   0  -1   8       33.20        9.28     12.80 o 
   1  -1   8     4646.59     4390.74    111.92 o 
   2  -1   8     1249.39     1017.04     37.40 o 
   3  -1   8       27.14       38.05     15.31 o 
   4  -1   8      856.85      795.91     30.73 o 
   5  -1   8     1084.91     1006.13    180.25 o 
   6  -1   8        4.86       18.32     25.59 o 
   7  -1   8        4.23       -5.71     23.62 o 
   8  -1   8      194.47      212.67     25.57 o 
   9  -1   8      237.32      254.79     38.07 o 
  10  -1   8        7.13       -5.94     33.35 o 
  11  -1   8       23.28       -8.54     29.88 o 
 -10   0   8      491.98      378.08    101.23 o 
  -9   0   8      688.56      671.16     98.98 o 
  -8   0   8        3.55       11.15     22.96 o 
  -7   0   8      529.85      525.58     26.86 o 
  -6   0   8       29.66       12.19     12.55 o 
  -5   0   8       11.44       35.84     15.38 o 
  -4   0   8      692.15      770.38     48.93 o 
  -3   0   8     1166.67     1011.93     21.38 o 
  -2   0   8      139.18      167.39     21.86 o 
  -1   0   8     1056.54     1128.99     39.13 o 
   0   0   8     7311.90     6674.10    104.30 o 
   1   0   8     3198.90     2697.88     68.40 o 
   2   0   8       48.57       40.77     13.92 o 
   3   0   8      297.85      317.54     24.45 o 
   4   0   8       13.88       -5.86     16.77 o 
   5   0   8     2031.93     1866.63     79.02 o 
   6   0   8      274.27      231.17     25.30 o 
   7   0   8       91.48      129.04     48.31 o 
   8   0   8       11.16       12.96     20.36 o 
   9   0   8       26.99       -3.06     20.38 o 
  10   0   8      109.42       99.55     27.41 o 
  11   0   8        5.43       -6.08     21.14 o 
 -10   1   8       47.88       43.59     42.55 o 
  -9   1   8     1333.51     1385.22     59.78 o 
  -8   1   8      937.58     1004.39     89.98 o 
  -7   1   8       23.64       51.49     22.33 o 
  -6   1   8      762.91      768.79     29.55 o 
  -5   1   8        1.48       -5.72     19.35 o 
  -4   1   8     1254.07     1228.45     38.14 o 
  -3   1   8      658.77      670.14     26.04 o 
  -2   1   8       93.95       82.39     21.47 o 
  -1   1   8        5.22        2.57     12.29 o 
   0   1   8      616.72      599.57     25.38 o 
   1   1   8     2476.70     2044.27     61.02 o 
   2   1   8        4.02        4.27     19.68 o 
   3   1   8      638.43      538.37     27.33 o 
   4   1   8     1227.39     1061.49     37.47 o 
   5   1   8      371.82      445.17     29.38 o 
   6   1   8      514.58      426.26     26.79 o 
   7   1   8       11.68       40.13     22.48 o 
   8   1   8      163.34      139.16     30.06 o 
   9   1   8     1164.62     1046.14     56.35 o 
  10   1   8        0.99      -21.45     29.58 o 
  11   1   8      113.43      129.78     35.08 o 
 -10   2   8      753.18      667.34    100.67 o 
  -9   2   8        6.22       23.53     29.72 o 
  -8   2   8     1252.87     1330.37     79.33 o 
  -7   2   8      529.79      671.38     83.24 o 
  -6   2   8        6.99       19.76     14.86 o 
  -5   2   8      422.49      387.65     20.25 o 
  -4   2   8      175.82       60.34     23.34 o 
  -3   2   8      485.23      459.55     18.77 o 
  -2   2   8      300.23      263.14     20.54 o 
  -1   2   8      141.75      148.38     18.22 o 
   0   2   8      138.45      130.65     14.91 o 
   1   2   8      142.17      149.82     26.03 o 
   2   2   8      120.93      112.26     15.10 o 
   3   2   8      331.85      270.22     21.42 o 
   4   2   8      948.92      893.50     35.43 o 
   5   2   8      551.72      506.06     28.29 o 
   6   2   8       45.86       17.28     17.40 o 
   7   2   8      303.57      334.77     30.39 o 
   8   2   8      284.63      338.45     96.74 o 
   9   2   8       16.78       -5.06     20.97 o 
  10   2   8      105.39      101.62     38.17 o 
  11   2   8        6.76       12.70     28.03 o 
  -9   3   8     3174.22     3010.27    183.63 o 
  -8   3   8       40.44        0.20     35.98 o 
  -7   3   8      813.48      863.70     67.40 o 
  -6   3   8      387.94      350.12     48.32 o 
  -5   3   8       68.76       21.65     29.83 o 
  -4   3   8     1737.83      986.09    473.26 o 
  -3   3   8      263.54      255.89     11.46 o 
  -2   3   8       20.04       29.27      7.65 o 
  -1   3   8      516.15      474.89     83.80 o 
   0   3   8      169.74      141.67     32.34 o 
   1   3   8      164.02      163.19     19.24 o 
   2   3   8      279.62      281.30     28.81 o 
   3   3   8       30.05       46.89     13.60 o 
   4   3   8      212.71      219.60     20.23 o 
   5   3   8        2.38        3.90     11.06 o 
   6   3   8      357.38      292.02     20.15 o 
   7   3   8       60.58       42.92     18.23 o 
   8   3   8       86.23       62.72     24.19 o 
   9   3   8       81.67       56.41     30.32 o 
  10   3   8      162.18      137.05     25.44 o 
  11   3   8      136.85      123.01     30.09 o 
  12   3   8        0.21      -27.32     25.07 o 
  -9   4   8      751.18      893.89     68.05 o 
  -8   4   8     5342.47     5453.18    149.90 o 
  -7   4   8      307.88      198.04     46.96 o 
  -6   4   8      653.27      615.09     44.13 o 
  -5   4   8      830.66      797.79     57.37 o 
  -4   4   8      644.43      559.03     44.43 o 
  -3   4   8      231.18      319.45     33.74 o 
  -2   4   8      757.35      652.95     38.24 o 
  -1   4   8       93.26      131.16     26.14 o 
   0   4   8      503.52      476.61     18.27 o 
   1   4   8      263.63      225.79     19.36 o 
   2   4   8        1.99       -3.00      9.72 o 
   3   4   8      683.13      653.81     29.29 o 
   4   4   8       50.12       32.00     14.16 o 
   5   4   8        0.09      -13.33     12.23 o 
   6   4   8     1129.45      984.08     49.95 o 
   7   4   8      182.48      200.10     33.78 o 
   8   4   8      163.77      136.99     22.79 o 
   9   4   8      682.30      605.46     30.90 o 
  10   4   8       99.61      115.88     43.26 o 
  11   4   8       64.25       49.62     29.53 o 
  12   4   8      189.10      102.87     27.01 o 
  -8   5   8      662.87      885.79    145.10 o 
  -7   5   8     2185.41     2485.58     77.93 o 
  -6   5   8      345.65      339.49     33.99 o 
  -5   5   8      425.26      419.51     38.89 o 
  -4   5   8     4881.06     4801.57    119.51 o 
  -3   5   8      164.02      159.16     33.18 o 
  -2   5   8      660.77      786.80     72.55 o 
  -1   5   8      202.99       97.86     41.06 o 
   0   5   8     1215.34     1292.95     36.86 o 
   1   5   8      187.80      174.01     14.93 o 
   2   5   8       13.77       -3.14     14.61 o 
   3   5   8      207.91      266.33     25.13 o 
   4   5   8      391.78      463.55     38.08 o 
   5   5   8        3.22        9.18     13.14 o 
   6   5   8      433.29      426.78     30.45 o 
   7   5   8     1091.93     1035.48     31.49 o 
   8   5   8       71.87       61.74     18.45 o 
   9   5   8      291.20      240.82     28.82 o 
  10   5   8      552.99      588.77     47.87 o 
  11   5   8       94.89       50.07     28.14 o 
  12   5   8      285.58      336.26     36.44 o 
  -8   6   8     1027.17     1198.41    293.01 o 
  -7   6   8      908.12     1041.62     70.01 o 
  -6   6   8     3789.07     3921.06    119.13 o 
  -5   6   8       17.21      -23.52     35.99 o 
  -4   6   8      398.01      360.53     61.86 o 
  -3   6   8    17912.00    18023.39    480.86 o 
  -2   6   8      222.31      322.82     61.30 o 
  -1   6   8      984.71      975.21     47.80 o 
   0   6   8      153.10      216.56     11.95 o 
   1   6   8       98.36      137.59     15.95 o 
   2   6   8        6.81      -17.42     22.54 o 
   3   6   8      186.55      190.21     32.64 o 
   4   6   8       51.01       51.50     12.68 o 
   5   6   8       19.30       21.14     16.38 o 
   6   6   8       57.37       38.49     13.68 o 
   7   6   8       66.86       79.48     20.10 o 
   8   6   8      224.84      268.02     25.83 o 
   9   6   8      126.33      103.12     19.70 o 
  10   6   8       25.85        9.29     16.01 o 
  11   6   8      307.81      243.46     36.27 o 
  -7   7   8      409.13      392.37     78.23 o 
  -6   7   8      289.14      306.37     40.54 o 
  -5   7   8     1110.95     1153.76     67.49 o 
  -4   7   8      486.07      519.25     46.23 o 
  -3   7   8        7.88       21.93     21.87 o 
  -2   7   8     3172.27     2973.44    147.91 o 
  -1   7   8       34.23        9.56     24.18 o 
   0   7   8      351.93      316.63     32.62 o 
   1   7   8      364.91      328.25     44.43 o 
   2   7   8      222.78      271.14     42.30 o 
   3   7   8       13.23        7.43     10.96 o 
   4   7   8       76.42       72.46     16.72 o 
   5   7   8       88.93       71.81     20.83 o 
   6   7   8      138.63      138.88     15.57 o 
   7   7   8      157.49      141.30     16.42 o 
   8   7   8       16.67        4.60     16.60 o 
   9   7   8        2.78        2.07     17.06 o 
  10   7   8      239.14      182.38     28.98 o 
  11   7   8        6.14       -3.98     16.48 o 
  -7   8   8     1335.67     1546.97     94.16 o 
  -6   8   8       47.16       32.92     38.42 o 
  -5   8   8      144.49       65.85     51.89 o 
  -4   8   8       54.15      -12.35     42.15 o 
  -3   8   8      160.22      104.84     47.80 o 
  -2   8   8      591.28      566.60     58.77 o 
  -1   8   8      702.33      778.93     50.62 o 
   0   8   8       39.41       77.05     27.56 o 
   1   8   8      324.37      320.21     27.28 o 
   2   8   8     1478.65     1431.60     52.83 o 
   3   8   8      763.90      736.42     24.82 o 
   4   8   8       73.13       92.24     14.88 o 
   5   8   8        6.54        1.72     11.76 o 
   6   8   8      136.97      127.64     17.51 o 
   7   8   8       32.58       33.86     15.81 o 
   8   8   8        7.90       12.93     16.33 o 
   9   8   8       71.33       54.93     19.44 o 
  10   8   8      306.77      258.93     29.77 o 
  11   8   8       51.54       16.24     33.57 o 
  -6   9   8     1318.37     1401.01    120.07 o 
  -5   9   8      218.78      211.86     48.69 o 
  -4   9   8       79.98       35.97     33.93 o 
  -3   9   8     3162.95     3336.50    161.97 o 
  -2   9   8      561.93      531.18     60.22 o 
  -1   9   8      217.06      190.23     26.44 o 
   0   9   8      617.86      311.42    305.39 o 
   1   9   8      371.45      356.64     31.51 o 
   2   9   8      345.24      334.14     26.22 o 
   3   9   8     1424.14     1366.94     36.07 o 
   4   9   8      200.20      201.19     28.21 o 
   5   9   8      813.04      745.95     31.96 o 
   6   9   8      124.27       81.76     13.71 o 
   7   9   8       80.45       50.93     16.04 o 
   8   9   8       40.66       34.15     17.07 o 
   9   9   8        1.69       26.15     31.48 o 
  10   9   8       32.15        6.26     22.74 o 
  11   9   8      128.38       84.92     55.68 o 
  -5  10   8     1624.68     1713.42    100.95 o 
  -4  10   8      639.69      684.44     52.89 o 
  -3  10   8      461.53      512.68     43.94 o 
  -2  10   8     5246.50     5147.52    205.28 o 
  -1  10   8     1358.63     1276.13     77.33 o 
   0  10   8     1211.23     1048.93     91.48 o 
   1  10   8      515.67      649.48     39.26 o 
   2  10   8      745.27      908.00     30.50 o 
   3  10   8      411.51      327.27     41.90 o 
   4  10   8     4635.30     4370.56    126.17 o 
   5  10   8      129.88      107.97     26.49 o 
   6  10   8      243.40      134.59     44.24 o 
   7  10   8      383.72      340.67     37.10 o 
   8  10   8      230.41      164.98     20.21 o 
   9  10   8       21.72       10.18     14.48 o 
  10  10   8       20.26      -46.68     48.93 o 
  -4  11   8     2686.92     2749.27    203.87 o 
  -3  11   8      320.98      352.66     72.37 o 
  -2  11   8     2258.74     2254.60     89.93 o 
  -1  11   8     3750.96     3846.29    111.74 o 
   0  11   8      723.27      654.00     33.69 o 
   1  11   8     3563.96     3207.71     66.08 o 
   2  11   8     2916.42     2877.89    123.17 o 
   3  11   8     1335.30     1385.65     40.75 o 
   4  11   8     1024.73     1056.63     41.62 o 
   5  11   8     1928.50     1808.45    126.39 o 
   6  11   8      309.91      253.30     34.68 o 
   7  11   8       98.69       60.03     20.77 o 
   8  11   8      372.23      217.31     37.99 o 
   9  11   8      230.34       96.47    150.44 o 
  -3  12   8     1203.10     1273.61     83.44 o 
  -2  12   8      945.65      987.34     68.70 o 
  -1  12   8     1011.37     1146.56     65.46 o 
   0  12   8     2153.40     2041.18     48.33 o 
   1  12   8     1641.61     1475.65     48.27 o 
   2  12   8     1724.68     1544.19     55.98 o 
   3  12   8     4309.01     4297.17     69.46 o 
   4  12   8     1300.49     1255.13     58.49 o 
   5  12   8      790.36      882.03     46.08 o 
   6  12   8      940.04      830.58     54.07 o 
   7  12   8      159.82      120.78     33.77 o 
   8  12   8      136.26      167.50     48.05 o 
   9  12   8      334.75      137.47     53.25 o 
  -1  13   8      190.68      283.62     55.68 o 
   0  13   8      490.71      560.02     51.14 o 
   1  13   8     2209.40     2104.34     53.46 o 
   2  13   8      240.34      228.23     22.92 o 
   3  13   8      663.02      729.78     42.50 o 
   4  13   8     2788.50     2716.56     57.28 o 
   5  13   8      506.27      556.64     34.01 o 
   6  13   8      250.10      158.38     22.75 o 
   7  13   8      754.49      689.51    125.42 o 
   1  14   8      543.69      419.00     47.24 o 
   2  14   8     1148.20     1164.04     48.72 o 
   3  14   8      291.00      272.30     23.26 o 
   4  14   8     1014.35     1061.46     38.05 o 
   5  14   8      552.50      502.40     43.04 o 
  -4 -12   9       16.66       44.43     83.24 o 
  -3 -12   9      167.24      201.90     55.12 o 
  -2 -12   9       55.57       66.35     29.79 o 
  -1 -12   9        0.12       18.90     36.60 o 
   0 -12   9       47.09       57.93     56.80 o 
   1 -12   9       32.44       58.49     65.24 o 
  -6 -11   9       27.79       91.67     55.12 o 
  -5 -11   9        0.09       19.12     46.12 o 
  -4 -11   9       56.17       53.43     47.24 o 
  -3 -11   9       34.54       26.92     22.35 o 
  -2 -11   9        1.04       12.99     25.87 o 
  -1 -11   9      141.82       90.37     31.46 o 
   0 -11   9        0.16      -21.93     28.68 o 
   1 -11   9      211.86      232.54     36.30 o 
   2 -11   9        2.80      -26.22     35.15 o 
   3 -11   9       35.90        5.81     33.15 o 
  -7 -10   9      204.99      263.21    114.73 o 
  -6 -10   9      711.06      619.21    127.67 o 
  -5 -10   9      106.01      203.03     55.12 o 
  -4 -10   9       23.12      -24.18     40.49 o 
  -3 -10   9        8.82        9.84     11.20 o 
  -2 -10   9        7.48       42.56     24.17 o 
  -1 -10   9      118.50      138.57     30.50 o 
   0 -10   9        1.14      -24.78     22.74 o 
   1 -10   9       64.26       56.86     27.10 o 
   2 -10   9      250.12      411.71    123.73 o 
   3 -10   9       62.98       33.71     48.65 o 
   4 -10   9        8.64       13.79     48.51 o 
   5 -10   9      257.75      249.29     44.28 o 
  -8  -9   9      423.22      529.79    129.35 o 
  -7  -9   9      867.95     1036.51    152.97 o 
  -6  -9   9        0.96       27.56     71.99 o 
  -5  -9   9        0.40       44.43     70.86 o 
  -4  -9   9       12.69      -29.25     60.18 o 
  -3  -9   9        0.01       -1.01     16.59 o 
  -2  -9   9       24.50       24.97     18.24 o 
  -1  -9   9        3.85       11.15     35.99 o 
   0  -9   9        6.71        7.10     25.87 o 
   1  -9   9       17.53        8.91     61.30 o 
   2  -9   9       33.54       18.72     21.54 o 
   3  -9   9      317.83      306.47     58.53 o 
   4  -9   9        8.98       33.37     35.47 o 
   5  -9   9       22.31       30.57     31.15 o 
   6  -9   9       49.30       47.35     44.92 o 
  -8  -8   9      818.97     1206.92    158.04 o 
  -7  -8   9      115.84      126.54     87.17 o 
  -6  -8   9       39.57       74.24     73.68 o 
  -5  -8   9      199.52      223.84     81.55 o 
  -4  -8   9      101.12       45.26     35.99 o 
  -3  -8   9      140.91      129.87     14.34 o 
  -2  -8   9       11.49       26.92     17.27 o 
  -1  -8   9      462.32      549.04     22.05 o 
   0  -8   9       34.94       41.05     19.60 o 
   1  -8   9        0.91       44.78     22.69 o 
   2  -8   9       91.23      112.75     46.68 o 
   3  -8   9      141.98      168.08     51.01 o 
   4  -8   9      283.87      275.15     51.74 o 
   5  -8   9        7.77       -8.17     28.68 o 
   6  -8   9       38.91       21.57     62.99 o 
   7  -8   9      177.74      129.05     43.55 o 
  -9  -7   9      446.67      541.60    122.04 o 
  -8  -7   9      788.38     1337.96    149.04 o 
  -7  -7   9      287.86      469.61    102.36 o 
  -6  -7   9      485.65      510.10     98.98 o 
  -5  -7   9      209.09      284.58     77.61 o 
  -4  -7   9      594.06      524.11     26.66 o 
  -3  -7   9        8.23       26.58     11.29 o 
  -2  -7   9       13.80        0.60     11.07 o 
  -1  -7   9      576.89      489.89     34.38 o 
   0  -7   9      421.46      510.76     30.14 o 
   1  -7   9        1.29        4.04     25.31 o 
   2  -7   9     1815.84     2024.61     57.16 o 
   3  -7   9       13.73       79.30     57.37 o 
   4  -7   9      278.08      311.41     35.87 o 
   5  -7   9      316.21      326.61     50.02 o 
   6  -7   9       51.20       13.12     29.14 o 
   7  -7   9      176.47      236.26     56.60 o 
   8  -7   9      244.67      204.61     47.54 o 
  -9  -6   9      631.00      708.07     73.11 o 
  -8  -6   9      721.76      873.98     73.68 o 
  -7  -6   9       98.56      103.48     42.18 o 
  -6  -6   9     2505.90     2774.91    163.66 o 
  -5  -6   9      578.44      867.79     96.17 o 
  -4  -6   9      325.73      347.83     13.72 o 
  -3  -6   9     1243.44     1253.92     47.53 o 
  -2  -6   9      409.56      491.83     19.08 o 
  -1  -6   9      134.39      151.54     24.83 o 
   0  -6   9      360.16      364.46     25.90 o 
   1  -6   9      617.07      723.58     64.68 o 
   2  -6   9      266.06      297.38     26.74 o 
   3  -6   9       83.71      134.05     43.72 o 
   4  -6   9       32.35       43.57     28.91 o 
   5  -6   9        9.82      -36.62     33.60 o 
   6  -6   9      147.94      148.94     34.99 o 
   7  -6   9        4.30      -37.18     34.11 o 
   8  -6   9      111.66       91.74     66.46 o 
 -10  -5   9      399.03      401.56    107.42 o 
  -9  -5   9       68.70      107.42     77.05 o 
  -8  -5   9     2309.04     2545.04     80.37 o 
  -7  -5   9      923.72      923.04     18.39 o 
  -6  -5   9     2906.79     3309.33     48.75 o 
  -5  -5   9      112.36       79.50     43.31 o 
  -4  -5   9      939.40     1025.36     20.22 o 
  -3  -5   9      675.68      740.11     22.84 o 
  -2  -5   9     2460.28     2450.03     48.07 o 
  -1  -5   9       23.75        1.12     16.70 o 
   0  -5   9      404.14      438.83     25.12 o 
   1  -5   9      217.58      302.11     36.56 o 
   2  -5   9      355.72      392.53     37.40 o 
   3  -5   9        4.33       13.84     75.64 o 
   4  -5   9       79.63       32.79     28.35 o 
   5  -5   9      185.08      254.53     39.42 o 
   6  -5   9        0.56       39.87     45.55 o 
   7  -5   9      355.34      379.30     69.74 o 
   8  -5   9       44.87       67.51     41.44 o 
   9  -5   9       58.69      -12.17     56.13 o 
 -10  -4   9      773.00      956.09     76.49 o 
  -9  -4   9       18.46       18.13     16.01 o 
  -8  -4   9       75.28       58.08     16.83 o 
  -7  -4   9     3283.62     3668.78     49.97 o 
  -6  -4   9        6.78       13.50     17.36 o 
  -5  -4   9     3873.62     4270.47    138.07 o 
  -4  -4   9      274.04      263.75     21.61 o 
  -3  -4   9      600.51      569.01     31.78 o 
  -2  -4   9     1120.91     1242.38     25.29 o 
  -1  -4   9     7137.11     7149.45    104.82 o 
   0  -4   9     1782.37     2027.30     45.84 o 
   1  -4   9      382.02      495.04     57.08 o 
   2  -4   9     2310.94     2392.12     61.79 o 
   3  -4   9        7.46        5.29     30.33 o 
   4  -4   9       94.97      153.88     52.30 o 
   5  -4   9        7.16        5.25     25.95 o 
   6  -4   9       80.40      129.24     35.40 o 
   7  -4   9       14.23       27.08     46.11 o 
   8  -4   9      522.34      629.23     61.50 o 
   9  -4   9      144.56       75.25     48.54 o 
  10  -4   9      197.02      196.44     47.55 o 
 -10  -3   9      177.16      123.19     28.05 o 
  -9  -3   9      805.51      883.75     61.46 o 
  -8  -3   9        8.97        8.55     15.63 o 
  -7  -3   9      186.86      188.90     27.82 o 
  -6  -3   9     3385.17     3630.34     58.71 o 
  -5  -3   9     2440.27     2507.07     51.31 o 
  -4  -3   9      163.78      178.82     11.92 o 
  -3  -3   9     8573.70     8914.06    341.10 o 
  -2  -3   9     1105.38     1039.02     34.59 o 
  -1  -3   9     1779.37     1994.18     41.34 o 
   0  -3   9      257.96      228.04     35.43 o 
   1  -3   9     2843.02     3072.55     75.35 o 
   2  -3   9      128.82      171.52     19.47 o 
   3  -3   9     4429.87     4611.54     85.09 o 
   4  -3   9      171.00      236.85     31.70 o 
   5  -3   9      101.19       83.10     26.15 o 
   6  -3   9       75.31       48.50     25.62 o 
   7  -3   9        0.01       -4.52     23.14 o 
   8  -3   9       37.51      -13.29     33.27 o 
   9  -3   9      366.44      357.03     39.97 o 
  10  -3   9       36.37       25.93     25.61 o 
 -10  -2   9     1577.12     1498.70     51.46 o 
  -9  -2   9     1508.52     1651.83     41.49 o 
  -8  -2   9     3810.21     4324.36     68.99 o 
  -7  -2   9     3139.67     3310.64     65.90 o 
  -6  -2   9     2929.62     3029.08     50.89 o 
  -5  -2   9    14850.08    15185.31    267.37 o 
  -4  -2   9     8613.60     9143.87    154.33 o 
  -3  -2   9     3933.62     4401.47    168.16 o 
  -2  -2   9     7826.46     8105.18    112.25 o 
  -1  -2   9     6440.10     6783.81     88.88 o 
   0  -2   9    17654.71    18791.91    288.91 o 
   1  -2   9     2799.95     2704.97     54.05 o 
   2  -2   9      442.94      442.30     69.74 o 
   3  -2   9     1008.17     1049.78     34.19 o 
   4  -2   9     2219.48     2205.50     55.86 o 
   5  -2   9       40.58       36.62     25.83 o 
   6  -2   9      268.97      228.89     35.73 o 
   7  -2   9       38.97       60.94     25.94 o 
   8  -2   9       10.40        4.09     23.60 o 
   9  -2   9      321.41      305.90     61.50 o 
  10  -2   9        3.09       -8.74     30.85 o 
 -10  -1   9     2935.28     2931.67     88.85 o 
  -9  -1   9     2215.30     2164.22     62.68 o 
  -8  -1   9      159.55      257.14     21.34 o 
  -7  -1   9     9316.62     9359.35    137.80 o 
  -6  -1   9      648.59      649.12     25.69 o 
  -5  -1   9     4486.81     4631.28     79.18 o 
  -4  -1   9    25664.28    27749.01    495.66 o 
  -3  -1   9     1733.41     1850.28     32.11 o 
  -2  -1   9     7346.11     7859.98    111.56 o 
  -1  -1   9    48850.46    53227.34   1161.80 o 
   0  -1   9     7974.02     7929.41    136.21 o 
   1  -1   9     5658.09     6345.14    260.67 o 
   2  -1   9     9654.32     9582.27    330.41 o 
   3  -1   9     1431.63     1373.60     36.58 o 
   4  -1   9      320.74      411.44     25.81 o 
   5  -1   9     1714.59     1611.32     57.16 o 
   6  -1   9       21.17       10.67     23.06 o 
   7  -1   9        0.45        9.98     26.72 o 
   8  -1   9        2.66       62.79     35.71 o 
   9  -1   9      276.91      181.65     32.00 o 
  10  -1   9       39.56       53.29     27.92 o 
  11  -1   9       55.97       78.20     31.45 o 
 -10   0   9      337.34      323.31     70.02 o 
  -9   0   9     3501.22     3671.62     81.03 o 
  -8   0   9     2893.95     2815.11     73.90 o 
  -7   0   9     2409.80     2221.93     49.04 o 
  -6   0   9     7294.28     7500.10    100.36 o 
  -5   0   9     5983.02     6270.63    117.55 o 
  -4   0   9    11768.53    12989.59    228.34 o 
  -3   0   9     9789.52    10411.56    136.35 o 
  -2   0   9     8080.11     8498.85    114.73 o 
  -1   0   9      253.72      274.81     29.81 o 
   0   0   9    47059.87    49829.10   1074.54 o 
   1   0   9     8168.21     7760.69    172.38 o 
   2   0   9      151.12      153.59     27.56 o 
   3   0   9     3503.86     3496.89     60.62 o 
   4   0   9     3206.22     3080.26     79.30 o 
   5   0   9     2517.17     2716.91     69.13 o 
   6   0   9      857.50      765.95     44.83 o 
   7   0   9        1.30       29.92     44.99 o 
   8   0   9      694.29      760.63     46.71 o 
   9   0   9      157.08      137.67     34.86 o 
  10   0   9       50.80       45.17     37.61 o 
  11   0   9        0.54        1.95     28.71 o 
 -10   1   9      177.78      134.29     36.36 o 
  -9   1   9     1108.76     1207.10    105.73 o 
  -8   1   9     5931.17     6059.79    210.90 o 
  -7   1   9      445.43      603.50     42.01 o 
  -6   1   9     3884.80     4175.78     70.94 o 
  -5   1   9    13391.70    14063.26    306.23 o 
  -4   1   9    17970.88    19074.03    308.77 o 
  -3   1   9     5185.98     5595.15     79.86 o 
  -2   1   9    15244.81    15774.05    250.86 o 
  -1   1   9     1186.74     1161.18     26.64 o 
   0   1   9     5969.95     6588.81    170.69 o 
   1   1   9    13528.69    13793.15    255.05 o 
   2   1   9     3596.61     3311.24     70.30 o 
   3   1   9     1675.76     1617.03     55.68 o 
   4   1   9    11978.05    12359.07    211.37 o 
   5   1   9        4.72      100.35     50.90 o 
   6   1   9      107.15      118.26     26.57 o 
   7   1   9       57.13       45.14     20.09 o 
   8   1   9      136.91      116.82     21.70 o 
   9   1   9      107.96      126.65     26.09 o 
  10   1   9        0.15       15.97     31.73 o 
  11   1   9        1.32      -13.54     21.95 o 
  -9   2   9       93.97      102.20     47.72 o 
  -8   2   9     1763.22     1719.69     88.88 o 
  -7   2   9     1387.70     1646.71    127.67 o 
  -6   2   9       28.66       21.36     16.33 o 
  -5   2   9     3623.76     3829.36     68.22 o 
  -4   2   9     8808.75     8881.22    141.60 o 
  -3   2   9     2860.74     2909.99     95.33 o 
  -2   2   9     5664.74     5918.99     97.13 o 
  -1   2   9     4404.64     4056.02     61.43 o 
   0   2   9     4973.09     5011.02     84.10 o 
   1   2   9    13064.60    14245.03    226.57 o 
   2   2   9      780.36      725.24     42.74 o 
   3   2   9       16.95        2.51     21.46 o 
   4   2   9      546.42      473.55     31.78 o 
   5   2   9     4565.76     4473.25     86.84 o 
   6   2   9      579.89      617.83     67.93 o 
   7   2   9     1086.69     1033.76     41.03 o 
   8   2   9      117.16      123.94     27.53 o 
   9   2   9      273.18      281.09     29.56 o 
  10   2   9       81.89       57.34     24.00 o 
  11   2   9       55.05       19.08     21.56 o 
  -9   3   9     1941.62     1920.48    112.34 o 
  -8   3   9      251.32      251.86     45.84 o 
  -7   3   9      286.54      260.77     57.65 o 
  -6   3   9     1817.74     1848.05    116.70 o 
  -5   3   9      391.78      409.12     51.18 o 
  -4   3   9     2208.10     2211.76     44.19 o 
  -3   3   9     4633.45     4540.60     62.95 o 
  -2   3   9      883.56      765.66     61.70 o 
  -1   3   9      506.18      586.86     37.18 o 
   0   3   9     7002.18     7337.44    118.75 o 
   1   3   9      246.26      149.01     19.75 o 
   2   3   9     3520.75     4415.36     90.58 o 
   3   3   9      864.20      773.43     30.14 o 
   4   3   9     2920.87     3495.13     57.65 o 
   5   3   9      726.62      928.14     34.46 o 
   6   3   9     1984.90     2051.61     53.26 o 
   7   3   9      133.34      193.68     24.87 o 
   8   3   9      279.68      316.49     27.19 o 
   9   3   9      776.51      764.25     97.81 o 
  10   3   9      141.81      236.99     42.78 o 
  11   3   9        0.16       22.36     35.03 o 
  12   3   9       33.30       28.96     27.41 o 
  -9   4   9      611.04      676.83     62.33 o 
  -8   4   9     2092.13     2080.33    129.92 o 
  -7   4   9      575.27      454.41     57.37 o 
  -6   4   9      736.75      769.09     48.37 o 
  -5   4   9     2504.23     2704.81     76.97 o 
  -4   4   9     1732.40     1943.67    111.92 o 
  -3   4   9        8.36       -5.62     23.06 o 
  -2   4   9    10096.26     9946.70    218.78 o 
  -1   4   9     5692.81     5885.47    202.97 o 
   0   4   9     6245.42     7240.43    106.58 o 
   1   4   9    12421.23    12084.38    140.42 o 
   2   4   9    15103.70    16071.94    205.25 o 
   3   4   9      321.06      299.21     25.19 o 
   4   4   9     6454.17     6258.11     83.45 o 
   5   4   9     1212.33     1220.08     29.41 o 
   6   4   9     1310.75     1533.07     38.31 o 
   7   4   9     2060.94     2093.53     52.36 o 
   8   4   9      100.55      112.68     21.96 o 
   9   4   9      296.26      328.46     30.31 o 
  10   4   9     1023.15     1009.81     38.38 o 
  11   4   9      155.16      129.94     34.27 o 
  12   4   9      136.27      123.76     33.59 o 
  -8   5   9      175.31       94.30     42.15 o 
  -7   5   9      565.02      623.60     46.13 o 
  -6   5   9       83.13      108.08     28.23 o 
  -5   5   9      363.22      461.37     50.62 o 
  -4   5   9     2085.28     1949.86     83.24 o 
  -3   5   9     7537.04     8267.35    273.33 o 
  -2   5   9      668.57      809.86     74.80 o 
  -1   5   9     5694.26     5457.02    125.42 o 
   0   5   9     7514.44     7741.12     96.66 o 
   1   5   9     1374.99     1198.25     65.54 o 
   2   5   9    14462.35    15155.79    194.42 o 
   3   5   9     4755.62     4904.97     71.50 o 
   4   5   9     4926.43     5198.13     87.20 o 
   5   5   9     9306.92     9526.26    119.64 o 
   6   5   9     1319.89     1382.15     34.23 o 
   7   5   9     1268.75     1317.36     39.23 o 
   8   5   9     3178.36     3081.12     60.56 o 
   9   5   9       94.26      119.22     22.65 o 
  10   5   9      361.18      367.11     32.44 o 
  11   5   9      732.26      662.89     39.28 o 
  12   5   9       77.30       77.87     27.50 o 
  -8   6   9      113.34      149.73     40.14 o 
  -7   6   9       34.82       75.87     32.58 o 
  -6   6   9      391.38      315.58     38.55 o 
  -5   6   9      248.65      271.45     32.98 o 
  -4   6   9     2198.84     2436.42    136.10 o 
  -3   6   9    18680.21    18185.37    589.96 o 
  -2   6   9     3916.35     3916.59    113.61 o 
  -1   6   9      532.33      562.97     40.49 o 
   0   6   9       86.46       41.19     14.82 o 
   1   6   9     3147.62     3664.59     42.92 o 
   2   6   9      672.54      751.18     20.49 o 
   3   6   9     6911.52     6898.98     87.62 o 
   4   6   9      423.32      524.37     25.20 o 
   5   6   9     2405.78     2391.33     38.47 o 
   6   6   9     6377.00     6631.19    101.62 o 
   7   6   9     1019.23      991.18     46.51 o 
   8   6   9      414.72      419.11     58.89 o 
   9   6   9      617.71      724.72     38.11 o 
  10   6   9      639.88      657.11     83.83 o 
  11   6   9      117.62      129.13     30.81 o 
  -7   7   9        2.85       -7.10     37.97 o 
  -6   7   9      104.55      196.89     46.14 o 
  -5   7   9      151.17      133.82     40.54 o 
  -4   7   9     1558.05     1708.93     59.59 o 
  -3   7   9      514.74      666.02     51.46 o 
  -2   7   9     3638.55     3784.42    115.29 o 
  -1   7   9      141.10      154.10     54.55 o 
   1   7   9     4278.08     4045.84    211.99 o 
   2   7   9     1245.21     1196.49     49.78 o 
   3   7   9      685.24      708.56     19.86 o 
   4   7   9      908.61      942.07     44.55 o 
   5   7   9     4253.18     4454.46     64.30 o 
   6   7   9      898.81      876.85     64.94 o 
   7   7   9     5706.73     5928.50    105.71 o 
   8   7   9       36.83      108.58     18.68 o 
   9   7   9      222.23      159.83     25.56 o 
  10   7   9     1979.77     1875.88     48.02 o 
  11   7   9      302.61      268.40     28.52 o 
  -7   8   9        7.87       73.68     48.10 o 
  -6   8   9        5.67       58.18     34.38 o 
  -5   8   9       18.68       52.34     30.77 o 
  -4   8   9      175.91      173.40     62.15 o 
  -3   8   9      222.66      198.10     50.90 o 
  -2   8   9      165.66      311.01     44.43 o 
  -1   8   9      232.63      287.39     66.93 o 
   0   8   9      224.77      289.08     60.18 o 
   1   8   9      374.00      409.43     60.18 o 
   2   8   9     1169.89     1045.19     25.21 o 
   3   8   9     1868.56     1926.60     68.88 o 
   4   8   9       93.90      161.27     27.27 o 
   5   8   9       91.90      110.84     13.93 o 
   6   8   9     1081.67     1106.24     32.10 o 
   7   8   9      228.49      278.29     17.40 o 
   8   8   9     2228.66     2261.34     79.12 o 
   9   8   9      434.70      573.10     33.09 o 
  10   8   9      525.74      566.50     35.22 o 
  11   8   9     1378.58     1268.55     43.78 o 
  -6   9   9       25.55       59.50     80.14 o 
  -5   9   9      200.54      163.31     48.45 o 
  -4   9   9        5.96       33.46     35.15 o 
  -3   9   9        8.17       12.11     30.24 o 
  -2   9   9      868.97      922.28     46.30 o 
  -1   9   9       89.05      141.16     61.86 o 
   0   9   9      134.94      172.66     34.87 o 
   1   9   9      360.51      511.79     41.06 o 
   2   9   9       62.44       59.47     21.71 o 
   3   9   9      785.51      834.63     48.38 o 
   4   9   9     2697.33     2925.89     43.44 o 
   5   9   9     4795.02     4925.72    124.52 o 
   6   9   9     1001.94     1105.47     44.06 o 
   7   9   9      953.63     1110.73     54.48 o 
   8   9   9       51.34       76.06     19.65 o 
   9   9   9     1929.71     1904.93     77.30 o 
  10   9   9      971.54      965.94     84.91 o 
  11   9   9      106.81      113.04     56.80 o 
  -5  10   9       61.56        4.22     36.28 o 
  -4  10   9       45.32       28.52     53.09 o 
  -3  10   9        1.65      -43.62     49.69 o 
  -2  10   9     1116.66     1032.20     84.64 o 
  -1  10   9      566.11      595.02     46.16 o 
   0  10   9      413.60      326.76     42.74 o 
   1  10   9      217.96      362.75     39.93 o 
   2  10   9     1351.45     1432.62     77.89 o 
   3  10   9      207.37      233.22     18.01 o 
   4  10   9    14602.13    15532.92    229.91 o 
   5  10   9      187.16      151.69     36.25 o 
   6  10   9      360.29      438.95     20.47 o 
   7  10   9     4999.34     5318.92    122.69 o 
   8  10   9     4430.84     4492.39    124.63 o 
   9  10   9        2.49      -12.44     13.19 o 
  10  10   9     1355.33     1540.99    173.78 o 
  -4  11   9        1.84       -8.36     38.05 o 
  -3  11   9        0.51       -2.02     35.71 o 
  -2  11   9      163.16      181.25     43.40 o 
  -1  11   9      131.18      120.16     36.32 o 
   0  11   9       12.60       13.54     26.98 o 
   1  11   9      217.33      123.27     94.48 o 
   2  11   9      468.30      555.45     26.70 o 
   3  11   9     2482.48     2589.40     65.83 o 
   4  11   9      688.48      688.53     24.81 o 
   5  11   9     1108.05     1113.42     35.28 o 
   6  11   9     1852.21     2087.36     52.55 o 
   7  11   9       67.91       58.90     22.04 o 
   8  11   9     3223.02     3156.85    175.75 o 
   9  11   9     1100.27     1000.52     86.05 o 
  -3  12   9        7.27      -10.12     58.49 o 
  -2  12   9        1.21      -58.24     53.43 o 
  -1  12   9        1.87       13.09     30.97 o 
   0  12   9      103.20      115.84     35.09 o 
   1  12   9      769.94      701.30    106.86 o 
   2  12   9       64.27       81.14     16.61 o 
   3  12   9     1268.25     1422.21     68.85 o 
   4  12   9     1584.06     1772.40    113.89 o 
   5  12   9       29.34        3.61     43.31 o 
   6  12   9     1427.37     1508.95     39.15 o 
   7  12   9     1384.21     1544.79     55.41 o 
   8  12   9       82.06       25.47     51.74 o 
   9  12   9     2800.43     3141.03    149.60 o 
  -1  13   9        5.62       29.40     53.15 o 
   0  13   9      123.61       96.73     43.87 o 
   1  13   9      309.71      201.90     90.54 o 
   2  13   9      338.82      328.62     60.89 o 
   3  13   9       19.89       22.86     27.62 o 
   4  13   9      758.03      762.74     38.21 o 
   5  13   9      947.51      854.20     59.41 o 
   6  13   9       53.38       43.56     28.20 o 
   7  13   9     1134.71     1061.26     87.74 o 
   1  14   9        0.13       -0.46     39.56 o 
   2  14   9       76.75       53.39     19.78 o 
   3  14   9       30.41       19.55     22.20 o 
   4  14   9       95.85       94.94     22.15 o 
   5  14   9      242.00      223.86     30.02 o 
  -4 -12  10      742.38      685.57    140.60 o 
  -3 -12  10      194.92      200.22     96.17 o 
  -2 -12  10       61.73       -1.69     40.49 o 
  -1 -12  10       42.38        5.06     24.75 o 
   0 -12  10      489.97      576.47     53.43 o 
  -6 -11  10      305.11      556.22    138.91 o 
  -5 -11  10      884.74     1134.93     98.42 o 
  -4 -11  10      636.52      781.18     82.11 o 
  -3 -11  10        6.41      -33.74     43.31 o 
  -2 -11  10      839.99      866.87    199.94 o 
  -1 -11  10      247.05      208.65     33.18 o 
   0 -11  10       23.37       29.34     20.23 o 
   1 -11  10      816.76      724.06     50.86 o 
   2 -11  10        8.44      -23.73     53.99 o 
   3 -11  10        7.19       71.38     31.92 o 
  -7 -10  10     1225.92     1365.52    181.09 o 
  -6 -10  10       33.93      -46.68     86.05 o 
  -5 -10  10       85.25       70.30     83.24 o 
  -4 -10  10      192.30      231.71     52.87 o 
  -3 -10  10      369.46      410.49     33.74 o 
  -2 -10  10      389.85      354.26     35.27 o 
  -1 -10  10      734.72      785.80     82.67 o 
   0 -10  10       81.99       88.48     35.43 o 
   1 -10  10      661.00      698.66     92.80 o 
   2 -10  10       97.41       69.43     30.87 o 
   3 -10  10       18.69       14.42     25.70 o 
   4 -10  10        8.37      -33.60     30.83 o 
  -8  -9  10      245.70      407.74    127.10 o 
  -7  -9  10      389.69      447.67    119.79 o 
  -6  -9  10      398.45      548.91    115.86 o 
  -5  -9  10       21.81       42.74     72.55 o 
  -4  -9  10       32.61       24.16     13.20 o 
  -3  -9  10      770.38      758.21     69.97 o 
  -2  -9  10      351.31      401.31     41.06 o 
  -1  -9  10        1.84       19.16     24.00 o 
   0  -9  10      192.07      143.30     25.97 o 
   1  -9  10       60.70       97.69     27.93 o 
   2  -9  10      552.54      444.61     48.93 o 
   3  -9  10       23.35       49.57     26.74 o 
   4  -9  10      112.70      116.26     41.92 o 
   5  -9  10       10.93       45.50     70.86 o 
   6  -9  10      116.87       88.90     46.02 o 
  -8  -8  10      963.18     1160.80    156.91 o 
  -7  -8  10      245.69      358.25    106.86 o 
  -6  -8  10      112.50      234.52     88.30 o 
  -5  -8  10      287.64      399.87     93.36 o 
  -4  -8  10     1867.07     1571.38     85.51 o 
  -3  -8  10       30.27        8.47     11.80 o 
  -2  -8  10     2016.65     2021.99     42.34 o 
  -1  -8  10      937.17      962.99     33.97 o 
   0  -8  10      375.53      476.09     41.89 o 
   1  -8  10     1540.61     1650.41     73.49 o 
   2  -8  10     4774.98     5119.24    214.56 o 
   3  -8  10     2023.50     2054.12     65.16 o 
   4  -8  10       21.78       21.60     33.18 o 
   5  -8  10     1933.90     1835.77     88.91 o 
   6  -8  10      147.05      189.97     69.42 o 
   7  -8  10      462.19      404.17     63.12 o 
  -8  -7  10      162.14      237.33     95.61 o 
  -7  -7  10      458.91      587.71    107.98 o 
  -6  -7  10     1327.02     1485.31    137.23 o 
  -5  -7  10      168.10      132.73     42.18 o 
  -4  -7  10     2270.35     2029.62     39.39 o 
  -3  -7  10     1953.95     1826.81     59.09 o 
  -2  -7  10      582.98      539.50     29.43 o 
  -1  -7  10     9230.83     9536.69    362.75 o 
   0  -7  10      935.91      943.44     53.99 o 
   1  -7  10      862.61      965.20     58.36 o 
   2  -7  10     6311.36     6751.33    174.28 o 
   3  -7  10     3372.44     3620.37     86.47 o 
   4  -7  10      153.85      147.79     38.69 o 
   5  -7  10     2793.65     2747.43    102.30 o 
   6  -7  10      596.64      605.66     85.28 o 
   7  -7  10      197.99      198.17     51.28 o 
   8  -7  10      443.82      319.06     66.36 o 
  -9  -6  10      136.95       68.61     47.80 o 
  -8  -6  10      120.41      134.41     80.42 o 
  -7  -6  10       77.42       -1.69     56.80 o 
  -6  -6  10      831.84      873.42    106.29 o 
  -5  -6  10     2686.21     2393.35    258.14 o 
  -4  -6  10       23.70       23.65      9.94 o 
  -3  -6  10     3111.31     2998.85     60.74 o 
  -2  -6  10     3731.94     3683.04     70.18 o 
  -1  -6  10      575.30      581.23     21.27 o 
   0  -6  10     9046.15     9374.78    183.04 o 
   1  -6  10      277.51      300.77     23.77 o 
   2  -6  10     1024.32     1100.15     64.96 o 
   3  -6  10     4296.52     4254.35    106.63 o 
   4  -6  10     2112.89     1983.83     63.67 o 
   5  -6  10      126.81      139.10     39.43 o 
   6  -6  10     1765.69     1812.86    125.70 o 
   7  -6  10     1097.34     1100.14    104.50 o 
   8  -6  10      323.84      237.89     45.55 o 
  -9  -5  10       76.97       57.37     43.31 o 
  -8  -5  10      271.07      257.86     18.23 o 
  -7  -5  10      501.65      445.08     45.95 o 
  -6  -5  10      326.46      348.21     15.92 o 
  -5  -5  10      911.62      869.18     96.45 o 
  -4  -5  10     1240.11     1231.11     29.56 o 
  -3  -5  10      100.88      113.95     16.25 o 
  -2  -5  10     5370.84     5295.49    105.73 o 
  -1  -5  10     5151.92     5095.38     80.42 o 
   0  -5  10      763.02      753.30     31.49 o 
   1  -5  10      766.04      722.98    124.01 o 
   2  -5  10     4433.41     4482.47    120.16 o 
   3  -5  10       26.81       95.06     23.42 o 
   4  -5  10     5271.05     5241.10    160.29 o 
   5  -5  10     3451.50     3512.77    170.13 o 
   6  -5  10        2.54      -29.07     27.07 o 
   7  -5  10     1000.45     1084.92     82.39 o 
   8  -5  10     2628.12     2399.26    112.39 o 
   9  -5  10        1.04       52.71     37.55 o 
 -10  -4  10       28.70       -6.75     65.24 o 
  -9  -4  10       29.07       -1.00     16.75 o 
  -8  -4  10      208.47      198.59     32.46 o 
  -7  -4  10       76.15       22.84     13.57 o 
  -6  -4  10       20.22       17.45      9.50 o 
  -5  -4  10      646.55      725.29    112.48 o 
  -4  -4  10      714.26      688.74     21.85 o 
  -3  -4  10       60.66       35.80     10.46 o 
  -2  -4  10     1649.38     1784.56     42.74 o 
  -1  -4  10    12638.88    12101.38    204.60 o 
   0  -4  10      687.41      649.87     23.07 o 
   1  -4  10      450.81      526.33     37.68 o 
   2  -4  10     6312.73     6274.13    112.48 o 
   3  -4  10     4397.18     4499.07    153.82 o 
   4  -4  10       10.92       43.53     27.79 o 
   5  -4  10     4905.05     4884.47    157.22 o 
   6  -4  10     2046.47     2161.33     84.26 o 
   7  -4  10       14.09       51.20     29.07 o 
   8  -4  10     2260.59     2218.44     83.68 o 
   9  -4  10      978.01     1017.29     79.46 o 
 -10  -3  10       15.89       14.46     17.20 o 
  -9  -3  10      269.37      173.06     24.99 o 
  -8  -3  10      103.62       66.23     15.01 o 
  -7  -3  10      148.85      133.62     31.63 o 
  -6  -3  10      242.12      230.23     15.46 o 
  -5  -3  10      409.06      393.14     50.05 o 
  -4  -3  10      745.59      760.90     22.14 o 
  -3  -3  10      247.12      214.05     14.37 o 
  -2  -3  10     1339.54     1303.96     37.50 o 
  -1  -3  10      825.15      725.96     33.00 o 
   0  -3  10      914.83      738.97     56.52 o 
   1  -3  10     5846.23     5696.41    100.48 o 
   2  -3  10       26.52       56.10     21.27 o 
   3  -3  10    17807.28    18836.59    360.80 o 
   4  -3  10     4257.71     3827.46     96.11 o 
   5  -3  10       56.47       71.33     31.25 o 
   6  -3  10     3915.75     3951.20    192.62 o 
   7  -3  10     1080.97     1071.62     86.02 o 
   8  -3  10      117.59      113.47     38.81 o 
   9  -3  10      944.43      981.06     69.33 o 
  10  -3  10      432.66      459.70     67.29 o 
 -10  -2  10      169.84      125.64     27.31 o 
  -9  -2  10       21.53       24.35     16.71 o 
  -8  -2  10       32.16       42.81     17.23 o 
  -7  -2  10       67.98       24.44     19.30 o 
  -6  -2  10       23.04       -3.33     21.12 o 
  -5  -2  10     1213.13     1062.16     36.17 o 
  -4  -2  10     3032.56     2950.38     46.00 o 
  -3  -2  10        0.76        2.31     15.75 o 
  -2  -2  10     5727.59     5628.03     76.94 o 
  -1  -2  10     7229.47     7121.86     98.01 o 
   0  -2  10     1210.96     1105.18     48.65 o 
   1  -2  10     8907.23     8331.18    156.29 o 
   2  -2  10     9136.91     9059.72    346.44 o 
   3  -2  10      433.60      574.34     47.68 o 
   4  -2  10    26789.16    27096.37    554.50 o 
   5  -2  10    14325.41    13964.88    317.85 o 
   6  -2  10      132.57      157.89     35.84 o 
   7  -2  10     2776.40     2755.45     92.09 o 
   8  -2  10     1880.97     1980.27     83.64 o 
   9  -2  10      235.55      265.65     37.68 o 
  10  -2  10      995.13      990.83     54.77 o 
 -10  -1  10        7.87        8.21     38.10 o 
  -9  -1  10      162.47      141.85     21.90 o 
  -8  -1  10       60.61       78.53     17.17 o 
  -7  -1  10       56.61       76.60     19.10 o 
  -6  -1  10       15.83       -0.17     13.34 o 
  -5  -1  10      573.85      564.50     36.88 o 
  -4  -1  10      948.39      844.28     39.93 o 
  -3  -1  10      178.53      132.99     16.26 o 
  -2  -1  10     1342.10     1245.16     59.61 o 
  -1  -1  10    27503.12    27126.81    511.34 o 
   0  -1  10    18843.68    18458.38    311.73 o 
   1  -1  10      686.28      783.85     66.93 o 
   2  -1  10     9866.29     9598.65    148.73 o 
   3  -1  10    14264.04    14729.26    265.12 o 
   4  -1  10      128.72      130.77     42.46 o 
   5  -1  10    16301.96    15915.19    312.42 o 
   6  -1  10     7021.89     7091.07    155.41 o 
   7  -1  10     1299.79     1212.74     59.06 o 
   8  -1  10     4737.14     4702.39    109.26 o 
   9  -1  10     5032.52     5225.95    171.51 o 
  10  -1  10      307.32      349.05     47.03 o 
  11  -1  10      863.49      721.57     60.84 o 
  -9   0  10      121.96       97.01     24.46 o 
  -8   0  10      165.21      158.46     21.16 o 
  -7   0  10       78.06       78.10     19.16 o 
  -6   0  10       40.14       32.26     16.79 o 
  -5   0  10      102.84      120.34     26.58 o 
  -4   0  10        6.34        2.01     14.14 o 
  -3   0  10      182.78      101.81     11.79 o 
  -2   0  10      537.27      482.83     31.78 o 
  -1   0  10      269.90      304.00     21.34 o 
   0   0  10     5302.38     5149.43    104.51 o 
   1   0  10     7485.10     7450.61    144.36 o 
   2   0  10     1063.27     1113.66     73.39 o 
   3   0  10     7086.20     6470.91    117.72 o 
   4   0  10    12137.73    12056.97    200.59 o 
   5   0  10      720.51      724.95     69.74 o 
   6   0  10     7956.58     8055.36    211.75 o 
   7   0  10      482.95      517.09     35.71 o 
   8   0  10       49.30       50.33     24.06 o 
   9   0  10    10610.85    10674.67    194.88 o 
  10   0  10     1255.00     1398.19     57.06 o 
  11   0  10      553.30      608.83     48.46 o 
  -9   1  10        6.47      -30.13     27.64 o 
  -8   1  10      107.24       97.53     24.18 o 
  -7   1  10      216.84      227.51     29.56 o 
  -6   1  10       43.01       40.74     12.35 o 
  -5   1  10        0.57      -18.66     18.28 o 
  -4   1  10       24.41       77.26     17.09 o 
  -3   1  10      308.16      333.96     36.56 o 
  -2   1  10     1004.56      917.40     25.81 o 
  -1   1  10     1803.00     1707.15     41.82 o 
   0   1  10        6.82       -7.62     20.67 o 
   1   1  10     5130.85     4705.36     74.16 o 
   2   1  10     5680.44     5520.65    115.29 o 
   3   1  10      117.80       98.97     20.91 o 
   4   1  10    16973.58    16624.05    278.96 o 
   5   1  10     6585.40     6598.23    130.78 o 
   6   1  10       61.70       38.20     24.14 o 
   7   1  10      298.53      232.83     58.33 o 
   8   1  10     2314.95     2380.75     86.37 o 
   9   1  10       73.38       50.89     30.06 o 
  10   1  10      802.44      877.36     90.14 o 
  11   1  10      422.05      418.84     40.02 o 
  -9   2  10      350.12      419.95    161.41 o 
  -8   2  10       11.00      -15.09     22.45 o 
  -7   2  10       42.91       11.36     14.33 o 
  -6   2  10      373.55      316.37     18.86 o 
  -5   2  10        2.71       -4.85     11.31 o 
  -4   2  10        1.58       -3.89     14.34 o 
  -3   2  10       24.71       44.55     12.79 o 
  -2   2  10      103.65      104.80     15.91 o 
  -1   2  10     1123.62     1163.54     36.79 o 
   0   2  10      127.03      122.00     16.10 o 
   1   2  10     1273.06     1213.87     74.52 o 
   2   2  10     3101.66     2859.13     52.27 o 
   3   2  10      818.47      728.67     41.06 o 
   4   2  10      366.16      336.71     37.78 o 
   5   2  10     4293.91     3920.44    120.35 o 
   6   2  10     1288.60     1282.90     70.86 o 
   7   2  10     1209.72     1203.78     47.80 o 
   8   2  10       70.22       66.44     21.95 o 
   9   2  10     1099.00     1267.82     46.94 o 
  10   2  10      110.02      118.52     33.30 o 
  11   2  10     1132.58     1204.57     77.61 o 
  -9   3  10      293.14      275.77     39.36 o 
  -8   3  10      542.04      510.30     50.00 o 
  -7   3  10       20.32       25.34     22.84 o 
  -6   3  10      396.03      437.38     32.18 o 
  -5   3  10      336.70      365.99     15.61 o 
  -4   3  10        1.84       13.42     20.53 o 
  -3   3  10      397.63      368.61     14.82 o 
  -2   3  10       12.78       -1.12     21.37 o 
  -1   3  10        9.27       -5.66     18.56 o 
   0   3  10      140.81      148.92     21.19 o 
   1   3  10       36.21       48.50     24.85 o 
   2   3  10      205.43      167.48     48.37 o 
   3   3  10       85.14       95.31     23.06 o 
   4   3  10      802.40      872.05     62.43 o 
   5   3  10      411.85      529.09     32.91 o 
   6   3  10      814.80      700.18     29.45 o 
   7   3  10      303.93      331.24     27.31 o 
   8   3  10      268.51      294.58     26.59 o 
   9   3  10      848.71      942.18     58.19 o 
  10   3  10     1663.65     1740.15     54.20 o 
  11   3  10       50.62       56.23     23.47 o 
  -8   4  10      175.19      236.03    152.97 o 
  -7   4  10      445.71      403.62     46.74 o 
  -6   4  10        2.82       28.58     39.65 o 
  -5   4  10      221.93      236.12     28.42 o 
  -4   4  10      607.73      524.16     47.80 o 
  -3   4  10        0.09       -5.06     39.93 o 
  -2   4  10      157.65      119.66      9.28 o 
  -1   4  10        0.34       12.67     36.84 o 
   0   4  10        6.15       -9.93     29.81 o 
   1   4  10       90.35       70.06     20.25 o 
   2   4  10     1230.08     1047.92     36.09 o 
   3   4  10     1013.97     1031.17     44.08 o 
   4   4  10      621.48      518.77     25.53 o 
   5   4  10     1792.71     1606.17     38.66 o 
   6   4  10        0.82       -7.33     17.18 o 
   7   4  10     1638.99     1525.87     43.26 o 
   8   4  10      984.34      877.95     63.49 o 
   9   4  10        4.88        3.95     18.76 o 
  10   4  10     4126.39     4095.18    208.05 o 
  11   4  10     1265.81     1317.29     65.25 o 
  -8   5  10       86.69       68.04     55.64 o 
  -7   5  10       78.04       28.64     46.91 o 
  -6   5  10      439.99      310.75     58.58 o 
  -5   5  10       30.38       30.87     39.13 o 
  -4   5  10      646.65      528.10     55.12 o 
  -3   5  10      944.47      796.93     88.86 o 
  -2   5  10       94.36      115.86     30.37 o 
  -1   5  10       11.16       56.76     32.60 o 
   0   5  10     1071.64     1057.71     26.16 o 
   1   5  10        7.19       -3.57     30.04 o 
   2   5  10        0.01       23.73     14.56 o 
   3   5  10      260.80      219.12     22.48 o 
   4   5  10      128.40      108.09     19.31 o 
   5   5  10     2224.51     2183.72     77.30 o 
   6   5  10     1261.00     1166.43     42.82 o 
   7   5  10       36.57       48.23     15.15 o 
   8   5  10     2089.26     1962.30     65.22 o 
   9   5  10      642.19      567.07     32.26 o 
  10   5  10      614.16      572.81     37.04 o 
  11   5  10     2325.41     2303.45     94.82 o 
  -8   6  10      255.31      218.93     92.52 o 
  -7   6  10      123.71       57.74     38.56 o 
  -6   6  10      144.57      100.56     38.19 o 
  -5   6  10      359.22      328.42     43.70 o 
  -4   6  10      621.57      718.04     52.02 o 
  -3   6  10     2132.30     1746.83     89.98 o 
  -2   6  10      579.70      585.46     79.30 o 
  -1   6  10        4.43       14.62     42.18 o 
   0   6  10      119.30      138.39     22.01 o 
   1   6  10      597.89      637.72     31.80 o 
   2   6  10       92.51       85.57     14.89 o 
   3   6  10      143.06      154.55     18.68 o 
   4   6  10        6.16        1.56     20.18 o 
   5   6  10      108.29       78.75     18.41 o 
   6   6  10      161.86      143.44     32.09 o 
   7   6  10      466.97      440.83     45.58 o 
   8   6  10        3.53        7.35     13.69 o 
   9   6  10      105.61       81.71     26.42 o 
  10   6  10      704.03      631.34     56.28 o 
  11   6  10       12.04        7.04     19.66 o 
  -7   7  10       69.06       54.34     44.06 o 
  -6   7  10        0.36       14.99     33.78 o 
  -5   7  10       68.28       70.97     51.41 o 
  -4   7  10      216.62      235.59     56.09 o 
  -3   7  10        0.43       13.50     33.18 o 
  -2   7  10      261.54      244.65     69.18 o 
  -1   7  10       71.47      101.80     32.06 o 
   0   7  10       37.47       58.49     27.56 o 
   1   7  10      562.15      563.24     22.86 o 
   2   7  10        9.92        2.44     22.05 o 
   3   7  10      238.45      212.85     32.67 o 
   4   7  10       26.39       32.94     14.00 o 
   5   7  10      240.89      214.35     19.16 o 
   6   7  10      262.21      269.03     21.27 o 
   7   7  10       94.75       27.11     20.34 o 
   8   7  10      107.24      136.36     30.02 o 
   9   7  10      205.09      169.57     23.28 o 
  10   7  10      523.85      537.54     38.33 o 
  11   7  10      426.88      382.62     41.93 o 
  -6   8  10        6.69      -62.91     61.02 o 
  -5   8  10        4.52       12.37     35.71 o 
  -4   8  10       67.43      -20.21     34.41 o 
  -3   8  10        1.79      -27.50     25.23 o 
  -2   8  10       40.46       18.00     53.43 o 
  -1   8  10       56.35       60.18     31.49 o 
   0   8  10       40.00       16.31     27.56 o 
   1   8  10        2.43       20.58     21.37 o 
   2   8  10       93.54       80.53     15.67 o 
   3   8  10       49.07       51.62     24.42 o 
   4   8  10        1.44       14.69     15.77 o 
   5   8  10       19.60       46.91     21.95 o 
   6   8  10       49.85       43.43     19.57 o 
   7   8  10        0.43        0.68     17.10 o 
   8   8  10      181.67      115.28     24.07 o 
   9   8  10      156.90      157.37     18.24 o 
  10   8  10       14.48        6.32     26.28 o 
  11   8  10      594.16      468.57     32.58 o 
  -6   9  10        8.73       38.22     45.43 o 
  -5   9  10      120.35       96.81     63.55 o 
  -4   9  10        1.26      -38.17     50.49 o 
  -3   9  10        7.01       37.53     34.75 o 
  -2   9  10      385.65      396.58     45.94 o 
  -1   9  10      106.47      157.47     38.81 o 
   0   9  10       64.99       10.12     46.12 o 
   1   9  10      211.43      236.77     60.18 o 
   2   9  10       26.43       11.15     16.50 o 
   3   9  10      244.18      294.25     18.37 o 
   4   9  10      190.66      161.87     19.64 o 
   5   9  10        1.50       -8.91     20.53 o 
   6   9  10        1.75      -20.09     18.43 o 
   7   9  10        0.07       19.28     14.97 o 
   8   9  10       88.10       74.57     22.08 o 
   9   9  10       29.63        9.60     15.70 o 
  10   9  10      167.18      170.94     30.12 o 
  -5  10  10       15.37       16.42     40.95 o 
  -4  10  10       23.24       37.87     33.59 o 
  -3  10  10       17.07       46.77     36.79 o 
  -2  10  10      319.91      295.38     61.54 o 
  -1  10  10      269.26      270.39     35.15 o 
   0  10  10       78.18      107.98     61.86 o 
   1  10  10       59.48      127.10     57.37 o 
   2  10  10      153.93      172.66     56.24 o 
   3  10  10        0.48        9.94     18.23 o 
   4  10  10      841.65      820.20     69.74 o 
   5  10  10       66.75       29.70     18.98 o 
   6  10  10       64.53       71.41     15.28 o 
   7  10  10      158.85      161.48     24.55 o 
   8  10  10       16.92       20.62     19.71 o 
   9  10  10       98.91       92.60     20.59 o 
  10  10  10        3.69       -5.06     43.87 o 
  -4  11  10        0.02        8.45     40.35 o 
  -3  11  10        0.21      -13.29     31.41 o 
  -2  11  10        3.00       10.33     33.57 o 
  -1  11  10       19.15       46.33     33.63 o 
   0  11  10      110.57      103.40     59.33 o 
   1  11  10      127.33      110.23     60.74 o 
   2  11  10      110.73       86.61     53.99 o 
   3  11  10      317.37      266.02     37.68 o 
   4  11  10       25.47       34.15     24.43 o 
   5  11  10       26.69       -7.89     27.31 o 
   6  11  10      222.82      112.90     57.70 o 
   7  11  10       37.52       45.38     20.77 o 
   8  11  10      146.32       79.02     22.35 o 
   9  11  10       30.87       -1.54     22.26 o 
  -2  12  10        1.74        7.60     35.45 o 
  -1  12  10        0.63      -33.60     34.14 o 
   0  12  10        1.87       -9.13     40.35 o 
   1  12  10      261.45      202.44     36.61 o 
   2  12  10       10.66       31.49     52.87 o 
   3  12  10      308.00      133.32    138.07 o 
   4  12  10      297.78      248.79    179.69 o 
   5  12  10       61.49       54.67     21.50 o 
   6  12  10      281.13      242.75     92.97 o 
   7  12  10      106.24       91.63     29.63 o 
   8  12  10      149.15      127.67     48.93 o 
  -1  13  10        0.61      -12.97     35.38 o 
   0  13  10        6.72       -7.69     30.23 o 
   1  13  10      136.60      157.37     40.21 o 
   2  13  10       39.07       38.94     39.74 o 
   3  13  10       25.94       25.69     21.38 o 
   4  13  10      134.75      142.01     65.24 o 
   5  13  10      110.61       50.67     29.32 o 
   6  13  10       36.99        4.16     44.99 o 
   7  13  10      276.06      194.03     47.80 o 
   2  14  10        7.77       -4.19     38.12 o 
   3  14  10        4.84        1.52     29.53 o 
   4  14  10       88.56       37.46     39.45 o 
   5  14  10       20.73       22.60     24.14 o 
  -1 -12  11        0.30        0.00     24.18 o 
  -5 -11  11       99.02      116.98    100.11 o 
  -4 -11  11       57.33       32.62     48.93 o 
  -3 -11  11      161.92      122.60     53.43 o 
  -2 -11  11      267.25      243.01     41.63 o 
  -1 -11  11      217.82      209.89     23.20 o 
   0 -11  11       13.32       10.25     32.15 o 
   1 -11  11      815.61      905.12     56.06 o 
   2 -11  11      201.74      294.56     66.36 o 
  -6 -10  11       42.80       98.98     95.05 o 
  -5 -10  11       11.12      165.35     95.61 o 
  -4 -10  11      247.02      277.27     97.30 o 
  -3 -10  11      118.98      120.81     26.16 o 
  -2 -10  11       92.38       85.66     16.79 o 
  -1 -10  11      124.04       86.85     22.65 o 
   0 -10  11      135.72       74.00     35.73 o 
   1 -10  11      161.65      160.87     33.64 o 
   2 -10  11      281.71      280.10     42.30 o 
   3 -10  11       68.55      159.46     56.69 o 
   4 -10  11       80.96       36.22     37.74 o 
  -7  -9  11      296.98      373.44     70.30 o 
  -6  -9  11      180.13      199.65     59.05 o 
  -5  -9  11       23.62        4.50     38.81 o 
  -4  -9  11       30.09       22.32     12.17 o 
  -3  -9  11       87.52       60.44     33.34 o 
  -2  -9  11        0.93       -9.32     19.47 o 
  -1  -9  11       20.01      -20.03     31.21 o 
   0  -9  11        7.29        0.59     19.24 o 
   1  -9  11        2.59      -11.24     23.76 o 
   2  -9  11      610.41      694.46     50.31 o 
   3  -9  11       45.34       19.95     42.75 o 
   4  -9  11       35.66       10.95     99.26 o 
   5  -9  11        8.05       -4.70     37.34 o 
  -8  -8  11        0.91        7.87     45.55 o 
  -7  -8  11      318.10      412.24     67.49 o 
  -6  -8  11        7.14       -8.44     38.81 o 
  -5  -8  11       73.66       97.86     44.99 o 
  -4  -8  11       69.17       34.08     14.37 o 
  -3  -8  11       22.88       42.87     18.19 o 
  -2  -8  11        9.57       15.84     13.88 o 
  -1  -8  11        8.13      -18.45     16.93 o 
   0  -8  11       26.21       31.22     23.34 o 
   1  -8  11      195.66      267.08     26.39 o 
   2  -8  11      197.85      221.58     49.19 o 
   3  -8  11       71.37       62.27     32.14 o 
   4  -8  11      284.23      314.88     46.13 o 
   5  -8  11     1004.67      959.25     74.90 o 
   6  -8  11        0.22      -37.62     34.51 o 
  -8  -7  11      281.69      272.77    100.67 o 
  -7  -7  11       53.90      116.98     47.80 o 
  -6  -7  11       17.30      158.60     46.68 o 
  -5  -7  11      189.57      146.23     44.43 o 
  -4  -7  11       12.45        5.27      9.61 o 
  -3  -7  11      168.54      115.46     16.38 o 
  -2  -7  11       83.34       99.31     16.18 o 
  -1  -7  11        0.18       18.30     30.37 o 
   0  -7  11      487.27      614.24     71.14 o 
   1  -7  11      604.21      557.82     36.30 o 
   2  -7  11      124.59      124.48     42.68 o 
   3  -7  11     1489.43     1479.68    111.64 o 
   4  -7  11      343.13      383.67     63.82 o 
   5  -7  11     1534.17     1539.49    101.80 o 
   6  -7  11      862.00      960.86    140.04 o 
   7  -7  11       64.79       47.54     35.87 o 
  -9  -6  11        0.30       29.25     74.80 o 
  -8  -6  11      133.24      110.23     80.99 o 
  -7  -6  11      209.16      327.32     88.86 o 
  -6  -6  11        6.60        8.45     12.99 o 
  -5  -6  11      385.12      326.44     18.71 o 
  -4  -6  11      553.88      529.74     46.92 o 
  -3  -6  11      240.75      157.65     18.46 o 
  -2  -6  11       73.38       35.99     18.69 o 
  -1  -6  11       95.05      101.57     18.73 o 
   0  -6  11      104.13       75.88     31.78 o 
   1  -6  11      270.84      271.09     40.69 o 
   2  -6  11       21.34       19.86     22.78 o 
   3  -6  11      429.94      473.28     38.81 o 
   4  -6  11      665.85      771.11     97.86 o 
   5  -6  11       54.67       65.59     35.23 o 
   6  -6  11      479.22      550.68     60.86 o 
   7  -6  11      859.56      941.22     62.93 o 
   8  -6  11       72.68       49.91     37.62 o 
  -9  -5  11       68.35       59.61     44.99 o 
  -8  -5  11      156.21      106.34     51.84 o 
  -7  -5  11      658.44      690.82     61.55 o 
  -6  -5  11       25.65       21.15     11.10 o 
  -5  -5  11      151.42      124.76     29.25 o 
  -4  -5  11      220.33      150.62     15.91 o 
  -3  -5  11       91.22      104.70     17.84 o 
  -2  -5  11        1.06       14.55     28.12 o 
  -1  -5  11      203.51      166.70     19.39 o 
   0  -5  11        0.24      -19.39     17.79 o 
   1  -5  11      667.25      729.95     35.86 o 
   2  -5  11      162.88      177.05     24.40 o 
   3  -5  11        0.43       30.01     36.66 o 
   4  -5  11       32.91       42.42     31.07 o 
   5  -5  11      336.33      320.24     43.73 o 
   6  -5  11       66.72       18.07     32.38 o 
   7  -5  11      452.09      378.23     76.61 o 
   8  -5  11     1348.91     1328.67     88.23 o 
   9  -5  11      125.99      122.23     51.16 o 
  -9  -4  11      355.38      357.13     92.80 o 
  -8  -4  11      274.68      166.48     20.23 o 
  -7  -4  11      119.37       83.76     16.45 o 
  -6  -4  11      223.68      301.50     42.18 o 
  -5  -4  11        2.12        0.93     15.40 o 
  -4  -4  11      266.85      256.33     19.91 o 
  -3  -4  11        6.66        2.87     16.03 o 
  -2  -4  11       17.24        9.55     23.34 o 
  -1  -4  11      510.60      467.21     24.09 o 
   0  -4  11      302.48      246.56     54.27 o 
   1  -4  11       43.77       64.21     21.19 o 
   2  -4  11      381.59      435.13     34.75 o 
   3  -4  11       39.20       31.15     25.80 o 
   4  -4  11       11.90      -23.81     93.36 o 
   5  -4  11       74.44       64.38     81.83 o 
   6  -4  11      290.35      281.37     43.43 o 
   7  -4  11        0.83      -27.01     48.44 o 
   8  -4  11      544.82      534.30     86.19 o 
   9  -4  11      477.21      528.62     65.74 o 
  -9  -3  11      730.63      726.04     35.79 o 
  -8  -3  11      600.55      621.42     34.92 o 
  -7  -3  11       11.00      -14.56     13.36 o 
  -6  -3  11       12.01       11.40     12.94 o 
  -5  -3  11      415.84      458.23     70.02 o 
  -4  -3  11      367.52      400.45     16.56 o 
  -3  -3  11       81.95       78.01     11.29 o 
  -2  -3  11      361.18      378.36     29.53 o 
  -1  -3  11      194.57      176.86     15.10 o 
   0  -3  11      475.64      440.46     70.02 o 
   1  -3  11       95.08       62.14     16.10 o 
   2  -3  11      598.79      537.64     34.44 o 
   3  -3  11       25.23      -26.71     48.93 o 
   4  -3  11      100.95      106.44     27.84 o 
   5  -3  11        0.89       13.68     26.90 o 
   6  -3  11       88.42       52.75     27.30 o 
   7  -3  11       48.89       34.10     27.53 o 
   8  -3  11       16.78       35.93     58.49 o 
   9  -3  11       16.96       -7.42     57.37 o 
  10  -3  11      552.13      393.68     46.93 o 
  -9  -2  11        2.45        9.36     23.81 o 
  -8  -2  11      217.74      197.20     32.56 o 
  -7  -2  11      130.05       98.99     24.39 o 
  -6  -2  11      269.80      266.59     22.92 o 
  -5  -2  11      100.00       95.77     25.03 o 
  -4  -2  11     1297.01     1216.98     29.18 o 
  -3  -2  11      512.85      476.03     32.06 o 
  -2  -2  11      949.73      939.67     72.55 o 
  -1  -2  11      881.81      851.71     29.71 o 
   0  -2  11        2.27        2.65     15.18 o 
   1  -2  11        1.61        5.75     13.78 o 
   2  -2  11      442.85      438.27     42.32 o 
   3  -2  11      135.25      150.11     59.90 o 
   4  -2  11     1119.36     1109.14     53.15 o 
   5  -2  11       37.35       33.36     23.60 o 
   6  -2  11        9.49        5.78     64.40 o 
   7  -2  11        0.18        7.24     28.29 o 
   8  -2  11       10.17      -29.97     27.70 o 
   9  -2  11      784.48      754.62     53.40 o 
  10  -2  11      127.57      110.62     39.58 o 
  -9  -1  11        0.40        9.87     19.97 o 
  -8  -1  11        2.58       12.21     18.54 o 
  -7  -1  11        2.51       27.06     13.96 o 
  -6  -1  11      131.06      122.60     21.80 o 
  -5  -1  11        0.75       34.80     23.85 o 
  -4  -1  11       93.43       92.11     15.20 o 
  -3  -1  11      562.73      596.23     24.82 o 
  -2  -1  11       43.78       39.53     15.33 o 
  -1  -1  11     3691.01     3431.52     59.33 o 
   0  -1  11     8110.01     7672.28    148.51 o 
   1  -1  11       21.67       25.79     24.85 o 
   2  -1  11      362.86      321.81     30.09 o 
   3  -1  11     1330.64     1127.37     61.98 o 
   4  -1  11       30.90       29.11     23.57 o 
   5  -1  11       32.22       24.60     55.40 o 
   6  -1  11      365.67      340.36     42.86 o 
   7  -1  11       26.26       23.88     30.98 o 
   8  -1  11        1.68       -8.59     46.12 o 
   9  -1  11      982.20     1008.52     96.40 o 
  10  -1  11       50.85       70.78     32.12 o 
  11  -1  11      193.65      206.84     60.42 o 
  -9   0  11      252.45      249.61     30.07 o 
  -8   0  11        8.71       -2.81     18.23 o 
  -7   0  11       11.44       -1.10     16.84 o 
  -6   0  11       22.46       -6.55     16.15 o 
  -5   0  11        0.29       -6.25     16.13 o 
  -4   0  11      570.06      546.24     38.24 o 
  -3   0  11      196.24      186.53     17.09 o 
  -2   0  11      235.95      160.78     26.82 o 
  -1   0  11     2278.48     2183.94     41.35 o 
   0   0  11      929.40      856.48     57.65 o 
   1   0  11     3135.21     3025.25     63.87 o 
   2   0  11     1085.55     1093.80     39.86 o 
   3   0  11     1680.29     1452.28     86.61 o 
   4   0  11     1658.12     1321.48     67.73 o 
   5   0  11      189.85      197.00     30.63 o 
   6   0  11      622.95      571.18     45.86 o 
   7   0  11       55.56       17.80     37.79 o 
   8   0  11      187.29      143.12     87.55 o 
   9   0  11       17.53      -24.60     26.55 o 
  10   0  11      101.46       78.51     30.11 o 
  11   0  11        5.12      -16.74     28.02 o 
  -9   1  11       87.56       75.05     31.67 o 
  -8   1  11       18.30       45.42     23.63 o 
  -7   1  11      195.36      213.37     24.21 o 
  -6   1  11        0.23       -0.21     22.98 o 
  -5   1  11       47.82       81.83     19.44 o 
  -4   1  11        1.10       15.56     14.06 o 
  -3   1  11      950.01      976.49     31.81 o 
  -2   1  11      415.33      434.38     37.12 o 
  -1   1  11      950.91      955.46     73.96 o 
   0   1  11      478.87      398.93     38.24 o 
   1   1  11      775.41      686.97     31.85 o 
   2   1  11     2862.79     2665.55     62.42 o 
   3   1  11       18.77       45.20     20.40 o 
   4   1  11     1854.76     1668.36     71.38 o 
   5   1  11     1797.23     1792.62     62.43 o 
   6   1  11       88.33      118.06     29.98 o 
   7   1  11      226.50      169.29     32.38 o 
   8   1  11      203.39      221.27     26.38 o 
   9   1  11       90.52       33.31     21.95 o 
  10   1  11        8.69        4.31     27.66 o 
  11   1  11        3.20      -36.82     33.78 o 
  -9   2  11      951.56      936.12    110.79 o 
  -8   2  11      410.94      419.61     57.85 o 
  -7   2  11        2.33      -17.10     15.96 o 
  -6   2  11      380.68      331.58     43.42 o 
  -5   2  11       14.23       -9.19     18.11 o 
  -4   2  11       18.67       32.21     15.26 o 
  -3   2  11       28.51       14.65     12.02 o 
  -2   2  11        3.62        2.02     22.47 o 
  -1   2  11      522.72      563.75     24.25 o 
   0   2  11      575.30      504.86     54.27 o 
   1   2  11        0.82        9.33     17.72 o 
   2   2  11     2174.90     2116.93     53.57 o 
   3   2  11     1037.95      900.60     37.72 o 
   4   2  11      174.03      181.26     34.03 o 
   5   2  11     1550.48     1516.84     44.52 o 
   6   2  11      371.02      362.07     35.43 o 
   7   2  11      170.40      133.46     26.69 o 
   8   2  11       62.16       14.89     24.28 o 
   9   2  11      112.56      110.33     40.00 o 
  10   2  11        3.13       17.50     52.38 o 
  11   2  11        0.32      -30.41     27.90 o 
  -9   3  11      451.68      425.03     96.17 o 
  -8   3  11     1557.44     1553.25     98.98 o 
  -7   3  11        0.52      -36.33     40.51 o 
  -6   3  11      862.58      854.82     64.58 o 
  -5   3  11      547.40      480.50     23.50 o 
  -4   3  11        1.89       10.15     25.87 o 
  -3   3  11      979.67      900.69     23.32 o 
  -2   3  11        4.63        0.01     17.79 o 
  -1   3  11        0.05       15.03     14.91 o 
   0   3  11        0.80        3.43     16.64 o 
   1   3  11      498.42      504.26     50.05 o 
   2   3  11       22.55        3.68     16.18 o 
   3   3  11       42.52       41.22     15.67 o 
   4   3  11       15.24       55.40     21.54 o 
   5   3  11      362.82      390.47     25.25 o 
   6   3  11      306.49      248.57     24.72 o 
   7   3  11      468.15      493.43     58.11 o 
   8   3  11       77.04       44.32     24.79 o 
   9   3  11        3.73       -3.17     28.06 o 
  10   3  11       34.23       49.38     36.47 o 
  11   3  11        5.88        7.69     34.07 o 
  -8   4  11      508.63      569.43     46.51 o 
  -7   4  11     1693.64     1750.90     64.95 o 
  -6   4  11      106.10      118.52     27.41 o 
  -5   4  11      455.06      416.18     78.17 o 
  -4   4  11     1564.82     1515.12     70.86 o 
  -3   4  11        0.22        4.50     41.06 o 
  -2   4  11      333.25      339.15     67.77 o 
  -1   4  11      226.84      305.37     23.45 o 
   0   4  11      360.99      359.86     40.17 o 
   1   4  11      272.06      294.86     24.75 o 
   2   4  11      995.16      842.17     35.23 o 
   3   4  11      243.69      242.55     34.14 o 
   4   4  11      421.59      395.33     43.21 o 
   5   4  11      529.22      504.38     38.24 o 
   6   4  11        0.34        8.14     20.42 o 
   7   4  11      593.92      676.28     49.11 o 
   8   4  11       72.67       86.16     20.26 o 
   9   4  11       26.50       35.81     30.27 o 
  10   4  11      501.18      431.60     61.70 o 
  11   4  11       19.98       -0.33     32.95 o 
  -8   5  11      240.34      262.19     41.71 o 
  -7   5  11      626.04      799.81     53.71 o 
  -6   5  11     2983.14     2874.43    122.32 o 
  -5   5  11      309.29      310.99     33.60 o 
  -4   5  11     4787.26     4925.54    220.46 o 
  -3   5  11     1072.13     1178.24     64.68 o 
  -2   5  11      378.26      364.44     66.93 o 
  -1   5  11       49.32       50.09     20.02 o 
   0   5  11       93.16      103.95     19.24 o 
   1   5  11      318.39      366.65     19.80 o 
   2   5  11      144.68      121.57     28.21 o 
   3   5  11      293.25      309.90     29.43 o 
   4   5  11        3.81        6.41     20.55 o 
   5   5  11     1442.75     1365.52     44.06 o 
   6   5  11      661.58      659.57     37.02 o 
   7   5  11        3.67        4.97     24.51 o 
   8   5  11      468.06      483.87     36.57 o 
   9   5  11      178.99      144.49     22.35 o 
  10   5  11      248.37      204.15     35.72 o 
  11   5  11      222.90      236.98     40.78 o 
  -7   6  11      498.36      569.20     61.90 o 
  -6   6  11     1342.38     1427.69     77.21 o 
  -5   6  11     1292.87     1339.42     72.29 o 
  -4   6  11     3532.50     3623.58    132.73 o 
  -3   6  11     4888.70     4893.49    222.15 o 
  -2   6  11      880.21      794.68     56.24 o 
  -1   6  11      176.12      194.03     34.87 o 
   0   6  11      183.96      146.13     12.12 o 
   1   6  11      542.11      537.73     27.10 o 
   2   6  11        0.08       -4.40     12.71 o 
   3   6  11        9.94      -11.00     15.56 o 
   4   6  11        0.37       -6.05     16.87 o 
   5   6  11      181.29      261.91     38.27 o 
   6   6  11      266.05      263.81     24.92 o 
   7   6  11      253.28      283.43     33.14 o 
   8   6  11       35.40       40.20     18.18 o 
   9   6  11      358.95      295.18     38.60 o 
  10   6  11       60.52       17.82     17.67 o 
  11   6  11        8.62      -19.05     21.65 o 
  -7   7  11     5800.51     6267.76    190.37 o 
  -6   7  11      468.46      478.00     48.29 o 
  -5   7  11     2828.95     3076.08    170.69 o 
  -4   7  11      261.27      228.36     52.30 o 
  -3   7  11     2187.19     2130.95    150.72 o 
  -2   7  11      554.85      429.12     48.37 o 
  -1   7  11      441.65      247.46     65.80 o 
   0   7  11       44.03       50.45     13.78 o 
   1   7  11      419.54      417.65     21.14 o 
   2   7  11      112.82      126.65     19.46 o 
   3   7  11        2.48       17.16     16.63 o 
   4   7  11       21.54       30.02     18.84 o 
   5   7  11      128.20      100.95     26.78 o 
   6   7  11      127.78      108.22     21.29 o 
   7   7  11      267.12      254.92     24.79 o 
   8   7  11        3.03        3.87     27.19 o 
   9   7  11        2.38        9.43     14.87 o 
  10   7  11      216.46      210.94     36.57 o 
  11   7  11       28.10       38.20     27.65 o 
  -6   8  11     2558.67     2878.34    125.24 o 
  -5   8  11        2.87       24.46     41.06 o 
  -4   8  11     3469.40     3569.44    121.62 o 
  -3   8  11      412.37      477.53     50.62 o 
  -2   8  11       72.21       61.86     36.56 o 
   0   8  11      455.22      421.24     73.68 o 
   1   8  11      258.30      266.47     21.56 o 
   2   8  11      125.51      131.28     21.96 o 
   3   8  11      186.93      172.43     21.53 o 
   4   8  11      154.20      137.53     18.37 o 
   5   8  11        0.19       20.69     19.99 o 
   6   8  11       90.81       81.72     20.12 o 
   7   8  11        5.79        9.11     26.41 o 
   8   8  11      296.78      262.82     38.22 o 
   9   8  11        5.54       23.32     18.04 o 
  10   8  11      177.50      213.88     35.03 o 
  11   8  11      267.57      338.34     26.90 o 
  -5   9  11     1219.99     1451.10     75.08 o 
  -4   9  11       16.49       60.95     32.37 o 
  -3   9  11      259.17      328.61     66.00 o 
  -2   9  11     2082.05     2143.33    100.11 o 
  -1   9  11      863.29      921.78    101.80 o 
   0   9  11       48.55       59.61     33.18 o 
   1   9  11      339.72      223.84     37.12 o 
   2   9  11       14.25       24.21     20.47 o 
   3   9  11       79.96       70.02     18.94 o 
   4   9  11      277.41      227.66     25.96 o 
   5   9  11       42.74       44.86     23.43 o 
   6   9  11        9.31       16.42     15.75 o 
   7   9  11       41.81       53.59     21.04 o 
   8   9  11      108.35      106.06     28.15 o 
   9   9  11      108.22      101.48     29.88 o 
  10   9  11       32.13       38.76     18.61 o 
  -4  10  11      885.63      956.83     66.64 o 
  -3  10  11      692.99      842.79    152.97 o 
  -2  10  11       79.70       68.59     29.21 o 
  -1  10  11     1730.58     1596.11    136.66 o 
   0  10  11      509.90      551.16     53.99 o 
   1  10  11      476.29      318.88     42.74 o 
   2  10  11      543.83      418.99     43.87 o 
   3  10  11      109.28      120.02     19.81 o 
   4  10  11        1.72       19.31     13.44 o 
   5  10  11      192.44      186.25     29.66 o 
   6  10  11      118.96      124.78     23.83 o 
   7  10  11        9.37       39.50     15.55 o 
   8  10  11        2.48       10.06     22.93 o 
   9  10  11       18.09       -5.89     22.02 o 
  10  10  11       34.49       32.70     30.13 o 
  -3  11  11     3816.10     4175.09    184.88 o 
  -2  11  11      561.21      597.75     47.89 o 
  -1  11  11      140.74      125.37     38.49 o 
   0  11  11     5026.66     4441.31    154.66 o 
   1  11  11        8.78       68.05     35.43 o 
   2  11  11     1047.83     1096.13     64.11 o 
   3  11  11     1308.75     1362.15     64.68 o 
   4  11  11      428.66      402.70     42.91 o 
   5  11  11       36.94       18.24     44.71 o 
   6  11  11      190.25      197.54     38.47 o 
   7  11  11      140.58      110.48     35.98 o 
   8  11  11        0.09      -16.51     17.25 o 
   9  11  11       70.35       17.06     23.62 o 
  -2  12  11     1534.48     1440.61     86.51 o 
  -1  12  11      785.91      845.88    140.60 o 
   0  12  11      130.21      177.38     40.45 o 
   1  12  11     1294.51     1093.32     71.99 o 
   2  12  11       63.34       88.86     36.56 o 
   3  12  11      375.02      272.77     42.74 o 
   4  12  11      893.07      715.38     85.49 o 
   5  12  11      215.69      223.22     24.85 o 
   6  12  11      176.87      163.05     24.45 o 
   7  12  11      429.53      343.23     39.22 o 
   8  12  11       77.71       49.49     48.65 o 
   0  13  11      471.14      528.52     44.92 o 
   1  13  11      504.25      581.49     62.43 o 
   2  13  11      367.21      397.61     36.16 o 
   3  13  11       67.18       66.36     35.99 o 
   4  13  11       20.50      -60.69     55.68 o 
   5  13  11      340.32      407.74     42.18 o 
   6  13  11      144.83       96.17     50.62 o 
   7  13  11       73.64       39.92     21.85 o 
   3  14  11      349.00      267.55     50.05 o 
   4  14  11      466.45      459.01     56.32 o 
  -4 -11  12       27.53      -13.50     47.80 o 
  -3 -11  12      277.95      371.75     69.18 o 
  -2 -11  12        2.61      -10.20     26.62 o 
  -1 -11  12       84.65       78.05     33.38 o 
   0 -11  12       18.63       24.57     44.71 o 
   1 -11  12        3.74      -31.19     28.62 o 
   2 -11  12      202.78       65.54     55.68 o 
  -6 -10  12      139.31      105.73     58.49 o 
  -5 -10  12      483.17      599.52    132.73 o 
  -4 -10  12       86.82      121.48     88.86 o 
  -3 -10  12       90.02       47.24     24.54 o 
  -2 -10  12        8.77        5.00     18.46 o 
  -1 -10  12       23.84       -7.89     26.44 o 
   0 -10  12       87.04       72.89     26.84 o 
   1 -10  12       13.94        5.15     44.15 o 
   2 -10  12       41.69       16.27     24.74 o 
   3 -10  12       23.23       67.39     61.86 o 
   4 -10  12       75.60       78.21     49.21 o 
  -7  -9  12       73.52      164.22     63.55 o 
  -6  -9  12      146.44       83.24     52.87 o 
  -5  -9  12       17.55       27.56     44.99 o 
  -4  -9  12       37.74       36.83     70.30 o 
  -3  -9  12       14.73       31.72     29.11 o 
  -2  -9  12       17.17       24.30     12.92 o 
  -1  -9  12       37.89       80.62     17.50 o 
   0  -9  12        0.28       -3.27     20.61 o 
   1  -9  12       40.84       64.88     27.85 o 
   2  -9  12      259.06      216.92     31.75 o 
   3  -9  12      105.78       86.37     50.74 o 
   4  -9  12        1.65      -34.96     40.49 o 
   5  -9  12       65.52      114.50     45.46 o 
  -7  -8  12      462.85      461.17     71.99 o 
  -6  -8  12      185.80      203.03     55.68 o 
  -5  -8  12       22.41      -49.04     44.99 o 
  -4  -8  12      104.71       65.46     12.14 o 
  -3  -8  12       14.84       11.32     14.64 o 
  -2  -8  12       68.56       52.93     22.26 o 
  -1  -8  12      121.54      105.51     29.23 o 
   0  -8  12        9.44       -0.85     19.24 o 
   1  -8  12       92.33       87.73     22.45 o 
   2  -8  12       94.03      155.58     28.02 o 
   3  -8  12       37.03        5.04     40.42 o 
   4  -8  12      110.94      124.40     33.46 o 
   5  -8  12        7.61       -6.86     34.63 o 
   6  -8  12       20.39       71.23     43.56 o 
  -8  -7  12      374.66      677.70     76.49 o 
  -7  -7  12      629.38      669.82     74.24 o 
  -6  -7  12       33.65      -35.99     41.06 o 
  -5  -7  12      211.49      227.60     15.51 o 
  -4  -7  12      467.05      548.37     28.11 o 
  -3  -7  12       47.32       32.84     16.87 o 
  -2  -7  12       75.08       67.01     22.07 o 
  -1  -7  12      143.65      144.52     21.12 o 
   0  -7  12      647.44      762.23     37.11 o 
   1  -7  12      136.82      116.33     51.46 o 
   2  -7  12       85.21       59.32     23.02 o 
   3  -7  12     1217.84     1328.88     88.02 o 
   4  -7  12       99.66       85.78     30.10 o 
   5  -7  12      111.14       99.21     42.40 o 
   6  -7  12      230.92      254.45     52.40 o 
   7  -7  12        1.78       17.91     58.77 o 
  -8  -6  12     1248.72     1406.58    147.91 o 
  -7  -6  12       43.90       86.61     43.31 o 
  -6  -6  12       56.43       56.80     15.77 o 
  -5  -6  12       73.76       58.92     34.87 o 
  -4  -6  12     1093.14     1092.32     36.56 o 
  -3  -6  12      769.71      779.87     71.14 o 
  -2  -6  12       10.88       15.95     32.62 o 
  -1  -6  12      132.27      131.20     19.90 o 
   0  -6  12      107.40      111.88     22.21 o 
   1  -6  12        7.09       18.24     34.31 o 
   2  -6  12       18.71        2.97     50.34 o 
   3  -6  12      190.88      210.52     36.62 o 
   4  -6  12      375.63      385.15     44.75 o 
   5  -6  12        4.59      -37.30     35.66 o 
   6  -6  12      154.98      212.45     40.12 o 
   7  -6  12      146.91      141.44     49.21 o 
   8  -6  12       28.23       49.32     65.42 o 
  -9  -5  12      219.80      201.34     91.11 o 
  -8  -5  12        3.50      -41.62     67.49 o 
  -7  -5  12     1611.62     1715.69     52.41 o 
  -6  -5  12       59.90       48.75     19.23 o 
  -5  -5  12      521.42      572.83     44.71 o 
  -4  -5  12       85.80       38.71     15.03 o 
  -3  -5  12        0.34        6.18     23.06 o 
  -2  -5  12        5.17        9.41     10.93 o 
  -1  -5  12        4.83       22.02     15.99 o 
   0  -5  12       41.58       63.55     31.21 o 
   1  -5  12      424.18      408.14     32.52 o 
   2  -5  12       50.37       85.58     26.74 o 
   3  -5  12       27.04       32.72     27.93 o 
   4  -5  12       78.80       63.51     30.69 o 
   5  -5  12       96.52       90.03     41.34 o 
   6  -5  12       38.81       71.93     38.89 o 
   7  -5  12      197.76      173.48     39.79 o 
   8  -5  12      164.25      189.94     54.83 o 
   9  -5  12        2.54      -14.10     43.33 o 
  -9  -4  12       12.16        7.31     36.56 o 
  -8  -4  12      263.37      294.05     65.46 o 
  -7  -4  12      348.23      323.98     24.18 o 
  -6  -4  12      863.68      950.73     31.33 o 
  -5  -4  12      104.42       95.98     21.30 o 
  -4  -4  12      737.08      744.89     22.21 o 
  -3  -4  12       42.19       22.92     12.86 o 
  -2  -4  12      272.83      313.98     24.18 o 
  -1  -4  12      484.18      452.51     49.21 o 
   0  -4  12       67.89       65.34     44.99 o 
   1  -4  12       97.09      112.37     19.44 o 
   2  -4  12       94.12      120.97     27.10 o 
   3  -4  12        7.23       -2.52     23.76 o 
   4  -4  12      166.97      169.44     34.87 o 
   5  -4  12       12.47      -17.27     28.29 o 
   6  -4  12      105.20      103.87     39.07 o 
   7  -4  12        3.09       -9.71     35.14 o 
   8  -4  12       57.99       85.95     36.82 o 
   9  -4  12      234.69      205.38     46.28 o 
  -9  -3  12      650.07      679.72     33.88 o 
  -8  -3  12       15.41       29.92     16.33 o 
  -7  -3  12        7.71       -1.58     11.97 o 
  -6  -3  12        7.27       17.48     23.76 o 
  -5  -3  12     2102.71     2337.00     89.42 o 
  -4  -3  12      155.65      178.09     21.54 o 
  -3  -3  12       48.18       62.50     12.31 o 
  -2  -3  12      522.12      528.10     24.01 o 
  -1  -3  12       16.13       55.22     17.12 o 
   0  -3  12        5.09       21.32     61.86 o 
   1  -3  12      732.53      699.80    120.35 o 
   2  -3  12      229.22      193.43     28.29 o 
   3  -3  12       29.26       55.02     22.45 o 
   4  -3  12       16.15       42.43     27.85 o 
   5  -3  12       35.15       32.15     24.40 o 
   6  -3  12      121.37      138.76     61.58 o 
   7  -3  12        2.58      -14.79     44.92 o 
   8  -3  12        2.59      -63.62     58.37 o 
   9  -3  12       29.47       57.86     62.71 o 
  10  -3  12      107.81       71.45     35.43 o 
  -9  -2  12     2091.63     2205.94     56.51 o 
  -8  -2  12       33.57       20.44     19.42 o 
  -7  -2  12      702.21      803.44     30.85 o 
  -6  -2  12     2986.88     3114.14     69.85 o 
  -5  -2  12       53.09       88.87     27.70 o 
  -4  -2  12     1913.37     2107.69    110.34 o 
  -3  -2  12     1635.08     1728.31     57.37 o 
  -2  -2  12      432.88      470.72     45.27 o 
  -1  -2  12    14076.00    15795.85    249.27 o 
   0  -2  12     4558.19     5162.07    111.30 o 
   1  -2  12     2063.56     2379.56     71.71 o 
   2  -2  12     1001.70      981.17     54.27 o 
   3  -2  12      499.56      627.59     43.87 o 
   4  -2  12      270.19      240.97     29.18 o 
   5  -2  12      151.52      207.55     36.05 o 
   6  -2  12       74.32       80.56     41.06 o 
   7  -2  12        1.39       39.53     26.96 o 
   8  -2  12        4.67      -24.96     36.84 o 
   9  -2  12       45.21       29.02     58.21 o 
  10  -2  12       14.83        1.03     28.62 o 
  -9  -1  12     2278.25     2404.08     75.55 o 
  -8  -1  12     1358.63     1613.87     75.90 o 
  -7  -1  12       85.28       71.30     28.34 o 
  -6  -1  12     4812.20     4822.36    166.19 o 
  -5  -1  12     3648.76     3698.07     64.62 o 
  -4  -1  12     2770.28     3017.56     42.85 o 
  -3  -1  12     4952.11     5110.35     87.81 o 
  -2  -1  12      106.84       78.45     24.44 o 
  -1  -1  12     1962.58     2371.69     53.15 o 
   0  -1  12    46663.67    50136.34   1116.19 o 
   1  -1  12      101.23      226.37     34.87 o 
   2  -1  12        8.70      -20.75     36.84 o 
   3  -1  12     1641.95     1515.45     45.12 o 
   4  -1  12      367.32      353.39     39.93 o 
   5  -1  12      114.43      117.15     26.03 o 
   6  -1  12      378.54      319.71     72.55 o 
   7  -1  12       62.93       67.17     31.87 o 
   8  -1  12        4.24       40.60     27.93 o 
   9  -1  12      296.07      229.78    104.91 o 
  10  -1  12        9.94       17.25     28.59 o 
  -9   0  12      164.49      132.49     33.98 o 
  -8   0  12      530.03      584.30     61.91 o 
  -7   0  12     1646.35     1618.98     54.39 o 
  -6   0  12     1329.04     1361.91     80.14 o 
  -5   0  12     7611.41     8118.09    157.34 o 
  -4   0  12     4224.17     4626.25     98.42 o 
  -3   0  12     3776.81     4197.47     95.97 o 
  -2   0  12     2987.43     3056.30     62.20 o 
  -1   0  12      863.92      818.79     43.08 o 
   0   0  12      158.99      217.25     31.78 o 
   1   0  12     5595.52     6134.52    110.51 o 
   2   0  12     3681.36     4092.45    104.19 o 
   3   0  12     2081.31     2176.30    108.26 o 
   4   0  12     3605.09     3659.16    193.75 o 
   5   0  12     1445.41     1456.45     82.39 o 
   6   0  12      116.16      151.23     33.47 o 
   7   0  12      120.00       88.26     27.19 o 
   8   0  12      291.06      243.88     48.65 o 
   9   0  12       69.65       64.18     37.93 o 
  10   0  12      386.14      372.31     50.41 o 
  11   0  12        1.79        6.44     29.16 o 
  -9   1  12      227.10      141.70     80.60 o 
  -8   1  12       10.88       33.20     19.03 o 
  -7   1  12     1701.93     1804.38     43.74 o 
  -6   1  12      645.68      629.56     28.99 o 
  -5   1  12      285.55      268.68     20.43 o 
  -4   1  12    10344.55    11371.82    202.96 o 
  -3   1  12     3474.45     3849.31     58.36 o 
  -2   1  12     1182.50     1283.90     53.83 o 
  -1   1  12     8387.42     8906.81    190.66 o 
   0   1  12     2117.84     2112.18     73.96 o 
   1   1  12      621.92      614.37     35.15 o 
   2   1  12    11434.32    11990.23    225.81 o 
   3   1  12      304.07      352.77     30.38 o 
   4   1  12      213.90      249.28     39.65 o 
   5   1  12     3153.06     3309.76     91.67 o 
   6   1  12      308.74      331.52     37.25 o 
   7   1  12      963.07     1105.36     59.05 o 
   8   1  12      223.21      277.57     38.97 o 
   9   1  12        3.20       23.79     28.29 o 
  10   1  12       51.77       46.32     31.66 o 
  11   1  12       11.05        5.06     28.50 o 
  -9   2  12      873.90     1008.79     84.69 o 
  -8   2  12      217.23      210.40     51.84 o 
  -7   2  12      173.90      188.28     24.45 o 
  -6   2  12     1610.51     1835.39     44.95 o 
  -5   2  12      434.34      476.28     27.13 o 
  -4   2  12     1526.75     1553.90     56.24 o 
  -3   2  12    10760.50    11309.54    153.03 o 
  -2   2  12       52.62       29.31     27.01 o 
  -1   2  12     2273.80     2512.93     74.55 o 
   0   2  12    13453.58    13706.52    217.13 o 
   1   2  12     9976.17    11109.51    190.93 o 
   2   2  12     2465.64     2864.15     65.98 o 
   3   2  12     5119.11     5176.56    102.21 o 
   4   2  12     3110.54     3075.72     75.63 o 
   5   2  12      505.33      544.72     38.83 o 
   6   2  12      495.76      423.12     37.98 o 
   7   2  12      181.98      118.44     43.40 o 
   8   2  12       65.95       48.27     26.63 o 
   9   2  12      109.39      110.73     24.81 o 
  10   2  12       49.36       52.16     43.18 o 
  11   2  12       33.78       73.73     35.46 o 
  -8   3  12     1232.09     1258.36     68.64 o 
  -7   3  12      846.22      867.20     58.49 o 
  -6   3  12      246.75      239.25     18.24 o 
  -5   3  12     3824.59     3923.01     73.82 o 
  -4   3  12     4311.84     4450.35     95.05 o 
  -3   3  12     6976.52     7428.29    117.11 o 
  -2   3  12     2300.53     2678.11     84.10 o 
  -1   3  12     1379.36     1657.73     49.30 o 
   0   3  12     4893.61     5040.24    109.11 o 
   1   3  12    16594.25    18223.50    352.33 o 
   2   3  12     4109.26     4111.32     84.34 o 
   3   3  12     3819.88     4357.67     76.72 o 
   4   3  12      442.13      332.15     25.02 o 
   5   3  12     3496.34     3574.38    106.37 o 
   6   3  12      130.23      187.16     24.55 o 
   7   3  12     1346.87     1336.45     43.78 o 
   8   3  12       74.13      105.08     30.51 o 
   9   3  12      157.33      199.80     29.79 o 
  10   3  12      144.66       68.75     26.18 o 
  11   3  12       49.79       12.48     22.09 o 
  -8   4  12      215.60      336.49     67.78 o 
  -7   4  12     1946.63     2048.94    110.48 o 
  -6   4  12     1538.09     1560.04    151.01 o 
  -5   4  12      743.11      816.05     58.49 o 
  -4   4  12    17783.44    16883.62   1234.20 o 
  -3   4  12     1025.84     1041.89     56.80 o 
  -2   4  12      154.25      144.40     27.20 o 
  -1   4  12     6240.49     6400.25    123.19 o 
   0   4  12    27621.40    31695.35    608.85 o 
   1   4  12     8904.49    10451.62    209.33 o 
   2   4  12    18908.23    19770.43    338.16 o 
   3   4  12     8452.01     9026.09    161.57 o 
   4   4  12     2245.53     2509.58    111.92 o 
   5   4  12     5148.07     5085.84     89.74 o 
   6   4  12     3054.55     2881.35     69.24 o 
   7   4  12      208.31      331.24     56.34 o 
   8   4  12      627.49      670.78     66.05 o 
   9   4  12      798.01      797.56     37.68 o 
  10   4  12      148.62      125.30     29.29 o 
  11   4  12       61.02       17.81     31.23 o 
  -8   5  12       95.79       53.60     40.51 o 
  -7   5  12       95.90       62.70     37.50 o 
  -6   5  12     2521.35     2576.73     92.90 o 
  -5   5  12      975.76     1149.29     50.90 o 
  -4   5  12     5321.37     5198.87    157.47 o 
  -3   5  12    10847.42    11130.56    370.06 o 
  -2   5  12     7913.49     8059.83    203.59 o 
  -1   5  12      863.68      826.50     22.64 o 
   0   5  12    15982.39    17203.22    240.84 o 
   1   5  12    19761.44    21770.55    313.85 o 
   2   5  12      953.52     1043.45     64.11 o 
   3   5  12    15659.24    16650.09    236.15 o 
   4   5  12     3289.39     3413.85     67.10 o 
   5   5  12     2208.99     2247.40     67.51 o 
   6   5  12     7110.71     7341.53    129.18 o 
   7   5  12     1980.46     1923.54     50.62 o 
   8   5  12       42.74       89.98     20.02 o 
   9   5  12     1816.31     1544.22     61.53 o 
  10   5  12       83.65      100.71     22.66 o 
  11   5  12        0.63        2.21     25.44 o 
  -7   6  12     1001.17     1256.66    131.60 o 
  -6   6  12      145.47       95.48     38.51 o 
  -5   6  12     2497.66     2616.46     95.81 o 
  -4   6  12     1037.75      967.90     71.43 o 
  -3   6  12        4.90       19.12     32.62 o 
  -2   6  12    10109.22    10261.64    270.52 o 
  -1   6  12     2920.51     3031.93    146.79 o 
   0   6  12     1632.62     1761.11     40.09 o 
   1   6  12    14302.46    15008.77    289.94 o 
   2   6  12     4936.33     5178.28     76.51 o 
   3   6  12     2710.01     3011.39     70.07 o 
   4   6  12     9011.80     9385.82    161.47 o 
   5   6  12       31.57       44.33     19.61 o 
   6   6  12      295.23      365.59     25.66 o 
   7   6  12     3997.28     4262.92    144.25 o 
   8   6  12      313.03      356.51     30.55 o 
   9   6  12      278.89      249.83     27.49 o 
  10   6  12      671.02      573.07     82.45 o 
  11   6  12       70.20       79.68     22.48 o 
  -6   7  12      699.29      710.50     90.54 o 
  -5   7  12      920.34      803.06    143.41 o 
  -4   7  12      502.23      617.93     53.90 o 
  -3   7  12     3000.83     3269.82    121.48 o 
  -2   7  12      958.25     1132.68    111.36 o 
  -1   7  12     2863.60     2914.95    101.23 o 
   0   7  12      795.44      814.87     75.92 o 
   1   7  12     2541.24     2891.99     81.10 o 
   2   7  12     9749.75    10259.41    149.86 o 
   3   7  12     3726.01     3624.33     54.81 o 
   4   7  12      465.41      487.13     37.63 o 
   5   7  12      172.32      196.56     25.77 o 
   6   7  12     3003.00     3201.16     70.34 o 
   7   7  12       51.18       46.77     22.87 o 
   8   7  12     1075.59     1068.22     43.68 o 
   9   7  12       34.45       -2.80     22.17 o 
  10   7  12      389.54      487.44     53.99 o 
  11   7  12      371.53      344.56     45.68 o 
  -6   8  12      291.76      227.00     55.70 o 
  -5   8  12       59.28      100.29     43.81 o 
  -4   8  12      847.84      837.39     88.59 o 
  -3   8  12     1434.65     1566.86     89.42 o 
  -2   8  12       21.97        6.75     55.12 o 
  -1   8  12      165.95      115.86     37.68 o 
   0   8  12     1113.92     1050.01     60.18 o 
   1   8  12     1798.47     1665.14     52.86 o 
   2   8  12      467.44      562.27     45.97 o 
   3   8  12     4178.54     4275.23     61.49 o 
   4   8  12     4006.62     4204.07     70.32 o 
   5   8  12     4271.20     4665.82     76.75 o 
   6   8  12     2122.96     2263.33     44.54 o 
   7   8  12     1360.87     1295.70     68.55 o 
   8   8  12      960.47      859.74    144.80 o 
   9   8  12      384.44      460.30     27.10 o 
  10   8  12      128.09      106.61     40.37 o 
  11   8  12      191.99      133.63     27.81 o 
  -5   9  12        8.43      -11.24     54.81 o 
  -4   9  12        6.59      -19.68     37.25 o 
  -3   9  12        3.00       27.78     65.24 o 
  -2   9  12      234.35      285.14     86.61 o 
  -1   9  12     1403.91     1454.38     79.30 o 
   0   9  12      221.36      230.02     69.18 o 
   1   9  12      841.42      922.34     91.67 o 
   2   9  12     1054.84     1161.74     72.27 o 
   3   9  12        9.74       14.88     17.57 o 
   4   9  12     2464.15     2508.61     60.91 o 
   5   9  12      327.77      291.67     32.55 o 
   6   9  12      805.35     1052.54     48.42 o 
   7   9  12     3569.43     3762.28    139.10 o 
   8   9  12      717.41      891.68     53.09 o 
   9   9  12      306.80      229.23     36.19 o 
  10   9  12      933.66      945.47     42.95 o 
  -4  10  12       14.00        7.58     52.82 o 
  -3  10  12      563.63      613.83     61.82 o 
  -2  10  12       64.12      187.38     43.34 o 
  -1  10  12      859.31      838.55     68.61 o 
   0  10  12     3012.04     3073.54    170.97 o 
   1  10  12     1091.59     1065.76    102.36 o 
   2  10  12     1840.29     1906.82     59.33 o 
   3  10  12     1117.70     1259.14     57.08 o 
   4  10  12      328.67      354.72     23.79 o 
   5  10  12     5081.42     5253.48     78.67 o 
   6  10  12     1039.79     1102.84     50.01 o 
   7  10  12      217.99      202.97     33.03 o 
   8  10  12     2228.82     2352.70     58.69 o 
   9  10  12      218.10      190.90     30.83 o 
  10  10  12      206.73      176.99     34.82 o 
  -3  11  12      119.92       76.72     45.39 o 
  -2  11  12      196.12      164.84     76.77 o 
  -1  11  12        0.26       12.76     26.64 o 
   0  11  12     2069.88     2082.02    156.91 o 
   1  11  12       82.23       84.92     63.55 o 
   2  11  12      836.96      895.35     98.42 o 
   3  11  12     1274.01     1256.50     39.15 o 
   4  11  12     1547.80     1643.24     44.71 o 
   5  11  12      369.97      354.46     32.63 o 
   6  11  12      639.01      687.30     35.17 o 
   7  11  12      974.23      978.19     50.28 o 
   8  11  12      170.06      152.02     28.13 o 
   9  11  12     1908.72     2054.97     63.58 o 
  -2  12  12        2.20       27.00     44.99 o 
  -1  12  12      184.57      123.98     43.52 o 
   0  12  12       25.73       37.44     35.43 o 
   1  12  12       27.48       12.37     57.37 o 
   2  12  12       85.39       -8.44     31.49 o 
   3  12  12        4.42      -20.81     52.87 o 
   4  12  12      407.85      303.70     70.30 o 
   5  12  12      645.21      681.49    115.01 o 
   6  12  12       13.92       12.69     19.54 o 
   7  12  12     1842.11     1934.33     88.58 o 
   8  12  12     1634.97     1648.77    138.97 o 
   0  13  12       90.72      111.18     40.81 o 
   1  13  12        5.60       -3.30     41.62 o 
   2  13  12      209.95      235.09     47.80 o 
   3  13  12      181.01      204.15     73.68 o 
   4  13  12       76.66       20.25     51.74 o 
   5  13  12      245.90      178.84     38.24 o 
   6  13  12      602.42      682.36     65.24 o 
   7  13  12       43.79       43.32     37.96 o 
  -3 -11  13      309.25      367.81     72.55 o 
  -2 -11  13       76.47       87.71     36.28 o 
  -1 -11  13      200.48      192.79     39.56 o 
   0 -11  13      161.17      148.02     31.78 o 
   1 -11  13        1.34       52.76     63.83 o 
  -5 -10  13      312.99      319.45     71.99 o 
  -4 -10  13      586.82      513.48    124.29 o 
  -3 -10  13      929.35      869.03    274.73 o 
  -2 -10  13      466.56      480.62     88.58 o 
  -1 -10  13       91.16       50.64     25.87 o 
   0 -10  13      450.37      454.39     39.09 o 
   1 -10  13      272.07      255.85     38.58 o 
   2 -10  13      680.95      732.22    172.10 o 
   3 -10  13      491.17      492.30     45.78 o 
  -6  -9  13      413.19      427.99     73.11 o 
  -5  -9  13     1746.19     2018.47    120.35 o 
  -4  -9  13      179.07      260.39     59.61 o 
  -3  -9  13      303.82      315.41     51.72 o 
  -2  -9  13     1048.83     1061.84     47.49 o 
  -1  -9  13      136.56      155.74     34.40 o 
   0  -9  13       14.67       30.78     32.79 o 
   1  -9  13      444.77      451.95     56.26 o 
   2  -9  13      585.95      590.34     49.77 o 
   3  -9  13     1062.87      901.03     53.00 o 
   4  -9  13      162.87      127.24     79.58 o 
   5  -9  13      210.44      222.54     49.49 o 
  -7  -8  13     2632.55     2792.34    149.04 o 
  -6  -8  13      906.32      990.40     88.86 o 
  -5  -8  13        4.41      -32.62     42.74 o 
  -4  -8  13     1124.09     1126.27     73.91 o 
  -3  -8  13      964.85     1005.11     84.42 o 
  -2  -8  13       47.96       31.65     24.18 o 
  -1  -8  13      533.29      553.94     63.27 o 
   0  -8  13      220.39      244.25     30.09 o 
   1  -8  13      401.89      330.80     49.05 o 
   2  -8  13     1202.61     1279.38     60.63 o 
   3  -8  13     1536.30     1617.85     62.87 o 
   4  -8  13      552.53      430.72     73.31 o 
   5  -8  13       45.36       47.51     38.92 o 
   6  -8  13       85.58       20.45     57.65 o 
  -8  -7  13      654.82      754.75     83.24 o 
  -7  -7  13      433.41      421.24     67.49 o 
  -6  -7  13     1771.04     1992.60    110.23 o 
  -5  -7  13     2481.69     2185.29    202.75 o 
  -4  -7  13       13.16       34.30     32.21 o 
  -3  -7  13     3419.56     3248.38     68.80 o 
  -2  -7  13     3224.64     3194.00     54.28 o 
  -1  -7  13      896.04      831.30     46.33 o 
   0  -7  13      865.75      993.26     62.99 o 
   1  -7  13     2797.56     2940.28     68.77 o 
   2  -7  13      327.63      317.46     38.23 o 
   3  -7  13     2307.42     2318.61    147.91 o 
   4  -7  13      279.33      275.08     63.16 o 
   5  -7  13       55.98       33.38     36.74 o 
   6  -7  13      605.00      714.54     57.17 o 
   7  -7  13      200.91      212.37     47.71 o 
  -8  -6  13      601.30      731.13     74.80 o 
  -7  -6  13      471.47      367.25     59.61 o 
  -6  -6  13       17.37      -18.23     32.62 o 
  -5  -6  13     1124.93     1077.98     98.14 o 
  -4  -6  13     1143.26     1162.72     59.18 o 
  -3  -6  13      219.33      205.67     23.45 o 
  -2  -6  13     3106.16     3199.99    166.47 o 
  -1  -6  13     2047.05     2277.39     80.42 o 
   0  -6  13        3.78       29.60     28.42 o 
   1  -6  13     3206.06     3424.00     72.56 o 
   2  -6  13      419.78      525.11     53.43 o 
   3  -6  13     1810.56     1789.80     70.50 o 
   4  -6  13      685.26      696.45     54.89 o 
   5  -6  13      230.90      250.82     64.19 o 
   6  -6  13      194.76      193.09     47.36 o 
   7  -6  13      772.01      730.72    106.29 o 
   8  -6  13       35.21       22.78     37.55 o 
  -8  -5  13      183.72      176.60     81.55 o 
  -7  -5  13      439.18      412.06     21.76 o 
  -6  -5  13      684.99      747.78    114.45 o 
  -5  -5  13       16.78       24.67     10.85 o 
  -4  -5  13      743.44      768.28     47.99 o 
  -3  -5  13       10.08       26.36     16.59 o 
  -2  -5  13      225.18      184.32     19.59 o 
  -1  -5  13      928.38      968.17     34.75 o 
   0  -5  13     1350.10     1391.80     60.43 o 
   1  -5  13       74.17       84.53     34.38 o 
   2  -5  13      469.15      504.05     39.06 o 
   3  -5  13      227.39      189.65     28.33 o 
   4  -5  13        3.70       34.43     30.49 o 
   5  -5  13      468.34      616.13    101.23 o 
   6  -5  13       39.22       24.55     34.61 o 
   7  -5  13       75.53      124.33     46.24 o 
   8  -5  13      950.30      824.53    128.79 o 
  -9  -4  13       16.73      -47.20     43.31 o 
  -8  -4  13      176.46      174.34     24.39 o 
  -7  -4  13      985.54     1023.14     48.88 o 
  -6  -4  13     1160.56     1179.32     45.43 o 
  -5  -4  13       85.95       32.28     26.99 o 
  -4  -4  13      131.22      109.52     14.88 o 
  -3  -4  13      147.87      198.53     64.11 o 
  -2  -4  13      593.97      652.75     36.75 o 
  -1  -4  13       13.85      -15.38     14.11 o 
   0  -4  13     1137.78     1172.40     48.93 o 
   1  -4  13       59.43       55.43     22.43 o 
   2  -4  13        4.89       47.46     54.27 o 
   3  -4  13     5208.21     5432.42    126.70 o 
   4  -4  13      134.42      190.41     50.51 o 
   5  -4  13      101.33      163.40     34.56 o 
   6  -4  13     1075.17     1197.62     71.97 o 
   7  -4  13      121.16      140.25     43.22 o 
   8  -4  13      284.57      273.71     53.79 o 
   9  -4  13     1461.44     1453.72    146.23 o 
  -9  -3  13       19.47       24.45     24.30 o 
  -8  -3  13        2.38       12.49     17.60 o 
  -7  -3  13       83.64       98.72     20.75 o 
  -6  -3  13        7.70      -11.93     37.40 o 
  -5  -3  13       64.13       57.05     16.23 o 
  -4  -3  13      112.89      112.23     21.39 o 
  -3  -3  13      314.89      285.94     21.18 o 
  -2  -3  13      139.89      160.37     27.30 o 
  -1  -3  13      572.26      565.82     64.68 o 
   0  -3  13        4.99       18.00     14.71 o 
   1  -3  13       90.22      103.25     33.40 o 
   2  -3  13     1745.65     1804.76     58.58 o 
   3  -3  13     1936.91     2080.42     69.90 o 
   4  -3  13     7387.10     7900.91    177.00 o 
   5  -3  13     1052.25     1058.09     80.54 o 
   6  -3  13      160.45      206.35     42.49 o 
   7  -3  13     1063.72     1260.75     82.11 o 
   8  -3  13     1993.32     1896.86     79.51 o 
   9  -3  13      269.63      247.14     44.68 o 
  -9  -2  13        3.54       14.00     18.22 o 
  -8  -2  13        2.67        2.01     14.20 o 
  -7  -2  13       16.71       -6.47     20.35 o 
  -6  -2  13      492.45      542.25     33.45 o 
  -5  -2  13      503.20      622.41     42.91 o 
  -4  -2  13       53.23       54.21     16.36 o 
  -3  -2  13     1453.32     1495.63     52.20 o 
  -2  -2  13      134.35      124.57     26.96 o 
  -1  -2  13     7458.48     7650.88    120.61 o 
   0  -2  13     3161.09     3162.38     69.03 o 
   1  -2  13       31.16       44.43     25.31 o 
   2  -2  13     4396.19     4249.59     81.91 o 
   3  -2  13     4840.56     4977.12    200.50 o 
   4  -2  13      263.04      302.12     55.68 o 
   5  -2  13     2584.85     2597.09     87.60 o 
   6  -2  13     2163.99     2200.37    108.60 o 
   7  -2  13       32.05       45.63     47.71 o 
   8  -2  13     3629.10     3694.33    128.41 o 
   9  -2  13      900.31      926.97     73.96 o 
  10  -2  13       52.28      132.40     34.52 o 
  -9  -1  13       62.07       47.98     20.48 o 
  -8  -1  13        0.16       36.07     17.42 o 
  -7  -1  13       12.65       20.41     18.35 o 
  -6  -1  13      182.56      170.89     25.03 o 
  -5  -1  13      713.91      607.05     42.94 o 
  -4  -1  13        1.46       -2.17     13.73 o 
  -3  -1  13     3335.17     3299.75     83.55 o 
  -2  -1  13     1335.99     1350.14     41.40 o 
  -1  -1  13      125.96      117.07     35.99 o 
   0  -1  13    15440.13    15577.78    261.56 o 
   1  -1  13     9333.17     9263.47    245.21 o 
   2  -1  13      324.46      343.79     32.34 o 
   3  -1  13     8530.28     8533.81    182.78 o 
   4  -1  13     5604.72     5486.79    155.49 o 
   5  -1  13      127.17      165.13     55.96 o 
   6  -1  13     5133.17     5031.75    162.92 o 
   7  -1  13     4813.44     4720.79    111.73 o 
   8  -1  13      357.13      514.46    127.95 o 
   9  -1  13     2509.73     2467.57    141.73 o 
  10  -1  13     2530.46     2679.23    104.20 o 
  -9   0  13       70.85       44.39     20.45 o 
  -8   0  13        1.91      -14.30     20.07 o 
  -7   0  13      149.45      131.88     22.37 o 
  -6   0  13       11.39       58.53     27.28 o 
  -5   0  13      493.55      432.28     39.65 o 
  -4   0  13       19.35       10.72     16.05 o 
  -3   0  13        0.13       53.67     25.03 o 
  -2   0  13      185.07      151.64     30.80 o 
  -1   0  13      921.74      812.22    118.39 o 
   0   0  13      372.81      346.09     35.43 o 
   1   0  13     1268.89     1050.47     55.24 o 
   2   0  13     1629.79     1559.26     43.35 o 
   3   0  13      758.30      628.39     84.08 o 
   4   0  13     7172.36     6975.16    147.16 o 
   5   0  13     8616.97     8522.81    215.47 o 
   6   0  13       27.08       68.89     26.03 o 
   7   0  13     2247.89     2322.40     83.05 o 
   8   0  13    10029.44    10166.02    239.68 o 
   9   0  13      258.73      195.25     46.29 o 
  10   0  13     2825.70     2954.36     89.04 o 
  11   0  13      422.96      524.67    115.18 o 
  -8   1  13        7.57       -1.62     15.76 o 
  -7   1  13        9.84       15.54     23.24 o 
  -6   1  13        2.56       23.36     20.18 o 
  -5   1  13        0.23       22.35     22.56 o 
  -4   1  13      228.81      177.56     22.66 o 
  -3   1  13      215.89      127.93     19.66 o 
  -2   1  13       91.50       61.21     48.09 o 
  -1   1  13      349.57      313.14     27.17 o 
   0   1  13     1164.15      987.41     60.46 o 
   1   1  13      215.10      187.65     21.37 o 
   2   1  13     3022.69     2739.12     58.65 o 
   3   1  13     3488.70     3476.11     82.39 o 
   4   1  13      123.43      168.91     32.62 o 
   5   1  13    10595.62    10870.09    256.43 o 
   6   1  13     7748.87     7607.95    147.34 o 
   7   1  13       36.42       80.86     31.52 o 
   8   1  13       16.62       47.64     26.89 o 
   9   1  13     6977.68     7176.24    150.43 o 
  10   1  13       96.59       78.00     38.57 o 
  11   1  13      583.18      654.35     66.48 o 
  -8   2  13      171.11      112.12     50.86 o 
  -7   2  13        0.34        7.21     16.35 o 
  -6   2  13        7.87        0.20     21.23 o 
  -5   2  13        0.35        0.53     11.87 o 
  -4   2  13        8.44       26.57     16.35 o 
  -3   2  13      576.18      552.96     29.06 o 
  -2   2  13        7.41       29.64     21.03 o 
  -1   2  13      909.56      916.89     39.68 o 
   0   2  13     2630.95     2316.73    105.73 o 
   1   2  13     4506.01     4526.88     81.05 o 
   2   2  13        9.28      -13.89     28.23 o 
   3   2  13     3116.80     3049.90     64.18 o 
   4   2  13     3608.50     3589.97    107.14 o 
   5   2  13      107.31      194.88     44.53 o 
   6   2  13     4074.32     3962.86     88.88 o 
   7   2  13     4173.97     4138.86    140.60 o 
   8   2  13      115.69       83.56     26.68 o 
   9   2  13     2062.49     2128.38     71.79 o 
  10   2  13     1329.10     1393.18     65.60 o 
  11   2  13      140.81      111.73     37.90 o 
  -8   3  13      108.98      205.28     48.93 o 
  -7   3  13      198.32      178.13     37.44 o 
  -6   3  13        3.16        3.11     15.09 o 
  -5   3  13       34.83       11.78     14.68 o 
  -4   3  13       71.17       53.05     16.04 o 
  -3   3  13      135.98      124.24     34.35 o 
  -2   3  13        6.32      -18.45     17.88 o 
  -1   3  13      509.70      641.10    120.92 o 
   0   3  13       15.92       17.69     20.23 o 
   1   3  13     2239.39     2106.00     80.99 o 
   2   3  13     1417.87     1405.92     71.43 o 
   3   3  13      150.30      168.17     27.25 o 
   4   3  13     1100.81     1049.90     39.13 o 
   5   3  13     1971.04     1741.63     60.21 o 
   6   3  13      621.90      592.84     67.49 o 
   7   3  13     2802.28     2864.80     79.49 o 
   8   3  13     1150.15     1325.10     42.61 o 
   9   3  13        1.39       -4.02     24.20 o 
  10   3  13     2793.77     2864.48     82.84 o 
  11   3  13     1812.11     1861.92     76.04 o 
  -8   4  13       34.13       91.37     52.58 o 
  -7   4  13      122.52      125.04     38.83 o 
  -6   4  13      145.63      120.79     35.09 o 
  -5   4  13        3.57       -3.37     51.74 o 
  -4   4  13       54.69       17.78     18.84 o 
  -3   4  13      130.60       93.06     20.53 o 
  -2   4  13        2.47       30.50     24.01 o 
  -1   4  13       72.17       80.88     25.46 o 
   0   4  13      172.64       95.11     26.33 o 
   1   4  13     1244.66     1202.43     47.68 o 
   2   4  13      883.58      856.37     33.96 o 
   3   4  13     2732.21     2668.61     87.45 o 
   4   4  13      190.16      240.01     52.58 o 
   5   4  13     2987.59     2562.87    228.14 o 
   6   4  13     9591.40     9293.56    155.49 o 
   7   4  13      183.65      161.42     31.21 o 
   8   4  13     1756.12     1799.74     51.47 o 
   9   4  13     2860.36     2868.66     86.60 o 
  10   4  13       93.56      116.24     33.05 o 
  11   4  13     1464.54     1460.22    117.76 o 
  -7   5  13       42.62       23.70     35.68 o 
  -6   5  13      131.82       76.70     37.56 o 
  -5   5  13      199.74      183.34     77.61 o 
  -4   5  13      358.16      320.57     82.11 o 
  -3   5  13      499.67      435.30     50.62 o 
  -2   5  13      501.79      479.73     47.80 o 
  -1   5  13       85.19       58.81     48.97 o 
   0   5  13      152.95       87.15     53.30 o 
   1   5  13      602.40      562.60     61.02 o 
   2   5  13      104.03      108.39     23.56 o 
   3   5  13     1488.88     1319.93     42.56 o 
   4   5  13     2065.46     1898.41     52.02 o 
   5   5  13       15.33        8.83     19.99 o 
   6   5  13     5545.11     5286.40    106.82 o 
   7   5  13     3719.14     3671.11     68.75 o 
   8   5  13        1.49      -16.96     22.04 o 
   9   5  13     3871.10     3691.92     85.30 o 
  10   5  13     1449.30     1463.69     76.32 o 
  11   5  13        0.68      -21.31     21.98 o 
  -7   6  13      602.59      654.98     58.49 o 
  -6   6  13       17.77      -32.79     50.90 o 
  -5   6  13      200.24      224.25     60.46 o 
  -4   6  13      598.06      489.29     96.73 o 
  -3   6  13      340.35      256.46     48.37 o 
  -2   6  13     1060.78      880.73    102.92 o 
  -1   6  13      352.26      297.82    110.51 o 
   0   6  13       66.31       57.64     13.17 o 
   1   6  13        1.26      -16.45     15.09 o 
   2   6  13       49.21       61.27     24.42 o 
   3   6  13       26.13       28.84     19.58 o 
   4   6  13      753.60      715.46     27.24 o 
   5   6  13      181.30      130.66     21.25 o 
   6   6  13       40.70       39.25     21.37 o 
   7   6  13      779.70      738.75     47.00 o 
   8   6  13      211.68      197.23     42.46 o 
   9   6  13       25.48       15.60     23.05 o 
  10   6  13      844.71      905.41     43.09 o 
  11   6  13      313.97      196.60     50.03 o 
  -6   7  13      337.84      353.56     57.98 o 
  -5   7  13       48.07       48.76     38.58 o 
  -4   7  13       57.04       -0.56     34.31 o 
  -3   7  13      743.23      744.06    110.23 o 
  -2   7  13       68.28       32.06     34.87 o 
  -1   7  13      418.52      528.66     51.18 o 
   0   7  13       24.13       34.78     10.31 o 
   1   7  13      172.65      165.64     18.50 o 
   2   7  13        7.67       19.35     12.22 o 
   3   7  13       26.92        7.75     22.59 o 
   4   7  13       41.22       63.89     21.99 o 
   5   7  13      534.90      589.92     59.38 o 
   6   7  13      227.98      196.71     33.64 o 
   7   7  13      532.44      529.72     37.06 o 
   8   7  13      146.67      103.75     38.51 o 
   9   7  13       16.39      -19.62     21.35 o 
  10   7  13        0.33       26.77     30.67 o 
  11   7  13      182.27      175.70     28.87 o 
  -6   8  13        1.29      -12.18     52.02 o 
  -5   8  13       21.78        1.62     47.52 o 
  -4   8  13        7.85        1.32     26.96 o 
  -3   8  13      374.81      443.18    104.61 o 
  -2   8  13      178.50      163.10     46.68 o 
  -1   8  13        1.97       46.68     59.05 o 
   0   8  13      106.51       51.18     56.24 o 
   1   8  13       62.28       47.72     13.90 o 
   2   8  13       16.92       36.60     17.60 o 
   3   8  13       16.15       25.71     16.61 o 
   4   8  13        1.78       -6.84     19.07 o 
   5   8  13       98.14      105.17     29.29 o 
   6   8  13       51.44       68.79     17.20 o 
   7   8  13      339.02      251.24     30.73 o 
   8   8  13        3.85      -20.89     23.90 o 
   9   8  13      302.67      219.72     41.67 o 
  10   8  13      429.37      372.73     45.27 o 
  11   8  13        0.18       13.31     21.79 o 
  -5   9  13        1.66       -3.56     42.18 o 
  -4   9  13      166.05      147.04     49.06 o 
  -3   9  13        3.61      -10.38     32.83 o 
  -2   9  13      222.45      142.29     47.80 o 
  -1   9  13      500.44      365.56     89.98 o 
   0   9  13        3.33       48.37     34.87 o 
   1   9  13       81.87       78.27     15.49 o 
   2   9  13      231.26      184.09     19.78 o 
   3   9  13      135.33      116.25     22.24 o 
   4   9  13      690.00      604.67     34.03 o 
   5   9  13       50.74       51.54     21.69 o 
   6   9  13       18.09       55.94     23.25 o 
   7   9  13       84.80       49.72     19.99 o 
   8   9  13      205.65      128.09     20.23 o 
   9   9  13        0.95      -21.65     19.86 o 
  10   9  13      133.71      115.99     22.66 o 
  -4  10  13       19.62       20.21     34.17 o 
  -3  10  13      388.98      323.61     75.34 o 
  -2  10  13       19.64        9.56     39.37 o 
  -1  10  13      346.06      337.44     56.80 o 
   0  10  13      261.34      160.85     44.43 o 
   1  10  13      101.73       53.43     35.99 o 
   2  10  13      156.47      118.66     22.54 o 
   3  10  13      344.24      344.27     53.80 o 
   4  10  13        5.62       -2.55     16.78 o 
   5  10  13      398.13      438.70     80.87 o 
   6  10  13        4.16        7.46     16.81 o 
   7  10  13      140.67      120.38     27.72 o 
   8  10  13        0.16       15.86     23.64 o 
   9  10  13       45.74       51.97     43.00 o 
  10  10  13       14.24       26.86     26.55 o 
  -3  11  13       95.95      125.83     48.83 o 
  -2  11  13      112.02       99.54     83.80 o 
  -1  11  13       12.51        6.75     38.24 o 
   0  11  13      356.25      290.20     53.43 o 
   1  11  13       58.24       17.43     59.05 o 
   2  11  13        1.71       -6.75     52.87 o 
   3  11  13      223.45      219.28     34.65 o 
   4  11  13      230.32      165.54     29.18 o 
   5  11  13       31.87       18.03     16.99 o 
   6  11  13       66.52       84.31     30.90 o 
   7  11  13       22.11      -11.27     26.24 o 
   8  11  13       64.89       45.02     25.50 o 
   9  11  13       58.55       28.38     25.95 o 
  -1  12  13       78.07       57.59     56.19 o 
   0  12  13        0.78      -34.31     41.06 o 
   1  12  13       32.13      -24.18     64.11 o 
   2  12  13      227.10      188.41     75.92 o 
   3  12  13       13.99       35.43     57.37 o 
   4  12  13      341.28      301.54     60.18 o 
   5  12  13       63.72       52.77     25.33 o 
   6  12  13       87.50      101.98     29.73 o 
   7  12  13      101.72      141.81     30.24 o 
   8  12  13        0.02       -7.35     16.28 o 
   1  13  13        0.22       62.36     36.74 o 
   2  13  13       46.34        1.12     56.80 o 
   3  13  13      149.63       84.36     67.49 o 
   4  13  13       20.84        3.94     51.18 o 
   5  13  13       32.87       41.62     32.62 o 
   6  13  13        4.38       27.81     36.98 o 
  -4 -10  14       45.58      101.80     56.24 o 
  -3 -10  14      303.18      416.74    120.35 o 
  -2 -10  14      527.35      438.43     58.21 o 
  -1 -10  14       85.82       74.70     34.00 o 
   0 -10  14      328.54      345.18     37.11 o 
   1 -10  14      688.85      800.90    185.31 o 
   2 -10  14        9.72        1.49     45.55 o 
  -5  -9  14        0.13       15.75     46.68 o 
  -4  -9  14        2.40      -51.18     48.93 o 
  -3  -9  14        2.30        3.94     20.81 o 
  -2  -9  14      327.18      283.06     76.77 o 
  -1  -9  14      183.63      121.03     36.28 o 
   0  -9  14        0.68       -2.34     32.90 o 
   1  -9  14      227.29      237.72     49.49 o 
   2  -9  14      742.27      739.54     56.86 o 
   3  -9  14      120.12      162.46     80.99 o 
   4  -9  14      369.01      375.59     46.44 o 
  -6  -8  14      109.77        6.19     44.43 o 
  -5  -8  14        0.27        3.94     40.49 o 
  -4  -8  14        3.62       -1.33     10.12 o 
  -3  -8  14       56.09       60.90     19.24 o 
  -2  -8  14        3.86       51.11     24.46 o 
  -1  -8  14        6.71      -16.84     19.09 o 
   0  -8  14      308.32      279.49     31.47 o 
   1  -8  14       83.73       66.38     51.46 o 
   2  -8  14     1754.20     1880.34    100.38 o 
   3  -8  14      322.96      336.17     47.01 o 
   4  -8  14      103.71       65.85     40.10 o 
   5  -8  14      216.07      300.35     44.18 o 
  -7  -7  14      147.37      114.17     53.99 o 
  -6  -7  14       92.72       80.99     48.93 o 
  -5  -7  14        8.63       -2.08     21.70 o 
  -4  -7  14      110.49       85.53     25.73 o 
  -3  -7  14       31.81       54.57     21.03 o 
  -2  -7  14      135.21      140.51     38.24 o 
  -1  -7  14       92.15       77.02     26.43 o 
   0  -7  14       38.83       47.95     31.78 o 
   1  -7  14     1647.54     1691.35    102.36 o 
   2  -7  14      141.16      161.99     47.68 o 
   3  -7  14      826.86      890.18     99.83 o 
   4  -7  14      734.93      852.22     86.12 o 
   5  -7  14       41.32       44.69     32.49 o 
   6  -7  14      772.28      729.17     99.42 o 
  -8  -6  14        9.65      108.54     51.74 o 
  -7  -6  14      519.72      561.28     68.05 o 
  -6  -6  14       90.07       95.40     31.21 o 
  -5  -6  14       62.66       39.36     17.63 o 
  -4  -6  14       42.83       28.79     17.17 o 
  -3  -6  14      272.47      232.86     57.37 o 
  -2  -6  14       67.29       44.07     17.07 o 
  -1  -6  14       12.77       46.08     19.39 o 
   0  -6  14       13.98        9.31     15.89 o 
   1  -6  14      774.59      844.26     44.99 o 
   2  -6  14       20.23       19.50     24.46 o 
   3  -6  14       38.90       52.40     30.09 o 
   4  -6  14      269.35      275.03     61.85 o 
   5  -6  14       99.84      100.13     33.46 o 
   6  -6  14      161.20      171.21     50.86 o 
   7  -6  14     1055.19     1086.97    177.72 o 
  -8  -5  14        4.02       24.18     67.49 o 
  -7  -5  14        0.33        9.07     14.29 o 
  -6  -5  14      331.34      305.60    131.32 o 
  -5  -5  14       45.77       45.60     13.18 o 
  -4  -5  14        0.65       -2.82     11.99 o 
  -3  -5  14       77.94       71.76     16.52 o 
  -2  -5  14       27.29       17.59     26.43 o 
  -1  -5  14        2.65       23.06     24.66 o 
   0  -5  14        1.97      -34.02     31.21 o 
   1  -5  14      340.45      334.23     32.05 o 
   2  -5  14       17.38      -19.44     23.82 o 
   3  -5  14        1.85       -4.50     34.93 o 
   4  -5  14       43.69       64.53     34.06 o 
   5  -5  14        9.48       38.31     62.15 o 
   6  -5  14        7.99      -36.48     72.83 o 
   7  -5  14       73.57      123.26     80.14 o 
   8  -5  14      340.83      250.71     48.91 o 
  -8  -4  14       67.74       59.18     21.95 o 
  -7  -4  14       16.65        9.78     18.51 o 
  -6  -4  14      286.52      312.89     65.80 o 
  -5  -4  14       22.50        2.53     11.67 o 
  -4  -4  14       13.66        2.01     14.89 o 
  -3  -4  14       11.14       24.12     30.93 o 
  -2  -4  14       15.94       47.32     24.44 o 
  -1  -4  14      241.34      255.18     33.99 o 
   0  -4  14       32.72       53.38     34.59 o 
   1  -4  14       74.64       73.33     59.05 o 
   2  -4  14        1.06      -22.00     24.36 o 
   3  -4  14        4.01        2.08     26.15 o 
   4  -4  14      376.78      375.84     43.66 o 
   5  -4  14        1.26       -7.07     42.18 o 
   6  -4  14        1.90       11.02     31.26 o 
   7  -4  14      680.49      753.05     88.58 o 
   8  -4  14      184.87      230.11    131.60 o 
   9  -4  14      835.64      847.99    104.04 o 
  -8  -3  14       15.83       23.32     20.57 o 
  -7  -3  14       28.57       33.77     17.27 o 
  -6  -3  14       35.66       -5.84     24.86 o 
  -5  -3  14       39.83       30.58     13.79 o 
  -4  -3  14      138.82      132.47     20.27 o 
  -3  -3  14       51.16       56.18     17.00 o 
  -2  -3  14      158.55      170.24     29.70 o 
  -1  -3  14      582.99      628.36     43.59 o 
   0  -3  14       24.77       45.77     38.52 o 
   1  -3  14      148.56      123.74     21.08 o 
   2  -3  14       99.57      119.52     39.53 o 
   3  -3  14       56.84       20.81     51.18 o 
   4  -3  14       19.90       15.81     39.93 o 
   5  -3  14      228.07      273.45     35.71 o 
   6  -3  14       58.09       21.89     32.90 o 
   7  -3  14      538.70      436.51    157.19 o 
   8  -3  14     1095.73     1156.46     78.85 o 
   9  -3  14      183.26      171.20     55.22 o 
  -8  -2  14       84.53       80.33     21.87 o 
  -7  -2  14      121.27       89.24     25.81 o 
  -6  -2  14      142.72      156.48     24.65 o 
  -5  -2  14      637.82      693.96     36.27 o 
  -4  -2  14        0.53       10.05     15.06 o 
  -3  -2  14       87.38       64.28     26.56 o 
  -2  -2  14      500.04      468.48     28.87 o 
  -1  -2  14      225.48      164.67     24.43 o 
   0  -2  14      641.27      552.10     46.68 o 
   1  -2  14      259.86      289.95     26.43 o 
   2  -2  14      257.27      332.22    102.36 o 
   3  -2  14        0.17       13.13     20.27 o 
   4  -2  14        0.15      -10.01     47.52 o 
   5  -2  14       43.92       20.95     41.52 o 
   6  -2  14      233.27      250.33     43.33 o 
   7  -2  14        0.98       21.89     27.76 o 
   8  -2  14      686.44      610.64     61.83 o 
   9  -2  14      113.28       77.66     44.17 o 
  10  -2  14       68.80       61.11     35.92 o 
  -8  -1  14        4.35       34.28     27.33 o 
  -7  -1  14       23.81       17.53     16.06 o 
  -6  -1  14       17.73        2.72     25.63 o 
  -5  -1  14      204.50      191.62     34.59 o 
  -4  -1  14      739.11      669.22     29.55 o 
  -3  -1  14      654.41      581.09     58.21 o 
  -2  -1  14      496.57      507.85     59.33 o 
  -1  -1  14      440.71      436.29    104.04 o 
   0  -1  14     1116.19      999.57     63.55 o 
   1  -1  14      963.70      840.82     33.99 o 
   2  -1  14      160.49      184.32     29.44 o 
   3  -1  14       29.43        0.80     18.46 o 
   4  -1  14       27.19       20.93     22.47 o 
   5  -1  14      223.14      168.65     50.83 o 
   6  -1  14       95.41      118.68     36.62 o 
   7  -1  14      265.89      209.13     59.00 o 
   8  -1  14        1.79       71.76     39.92 o 
   9  -1  14      333.12      317.34     56.70 o 
  10  -1  14      677.77      667.38     56.10 o 
  -8   0  14       61.92       44.15     23.31 o 
  -7   0  14      116.66       91.46     19.64 o 
  -6   0  14      203.29      128.83     23.62 o 
  -5   0  14      189.19      127.63     29.81 o 
  -4   0  14       19.61       -9.10     19.46 o 
  -3   0  14      496.97      534.48     43.88 o 
  -2   0  14       15.56       19.66     19.42 o 
  -1   0  14      431.68      371.22     29.71 o 
   0   0  14      327.12      334.83     40.47 o 
   1   0  14      685.31      754.38     41.62 o 
   2   0  14       78.97       53.87     28.40 o 
   3   0  14       99.93      123.69     32.34 o 
   4   0  14       12.54        3.86     20.06 o 
   5   0  14       42.62       78.38     64.40 o 
   6   0  14        5.75      -24.18     56.24 o 
   7   0  14        7.01      -36.37     33.37 o 
   8   0  14        0.39      -28.93     28.78 o 
   9   0  14      226.98      132.61     81.76 o 
  10   0  14       80.15       26.08     35.67 o 
  -8   1  14       10.47      -18.65     22.48 o 
  -7   1  14       41.20       11.38     16.51 o 
  -6   1  14        0.49        3.64     61.02 o 
  -5   1  14      237.62      241.30     19.08 o 
  -4   1  14      247.18      184.71     66.36 o 
  -3   1  14       57.08       70.90     22.69 o 
  -2   1  14      323.00      387.42     70.86 o 
  -1   1  14      145.69      150.62     34.54 o 
   0   1  14      337.95      313.57     44.43 o 
   1   1  14       37.32       53.67     22.63 o 
   2   1  14       76.03       72.24     24.52 o 
   3   1  14      405.04      458.33     50.34 o 
   4   1  14        0.54      -23.62     21.67 o 
   5   1  14      275.95      357.01    122.89 o 
   6   1  14      342.26      375.55     58.79 o 
   7   1  14       90.89       69.75     26.64 o 
   8   1  14       50.29       30.59     61.02 o 
   9   1  14      151.07      164.07     30.58 o 
  10   1  14      149.83      177.72     34.73 o 
  11   1  14       33.65       58.05     32.25 o 
  -8   2  14       37.90       -6.91     16.88 o 
  -7   2  14        7.44       52.13     25.00 o 
  -6   2  14       18.85       23.95     20.10 o 
  -5   2  14        4.06       -4.74     18.76 o 
  -4   2  14      221.63      251.69     16.65 o 
  -3   2  14      172.47      160.44     14.85 o 
  -2   2  14      101.67      149.04     26.54 o 
  -1   2  14       68.69       74.28     33.16 o 
   0   2  14      775.40      867.24     66.08 o 
   1   2  14      352.14      298.57     25.02 o 
   2   2  14      204.51      208.49     40.33 o 
   3   2  14       33.71        1.36     17.30 o 
   4   2  14      265.06      301.66     31.49 o 
   5   2  14      109.61      132.34     26.05 o 
   6   2  14      336.46      371.90     57.06 o 
   7   2  14      378.26      316.05     40.27 o 
   8   2  14        6.62      -27.22     24.98 o 
   9   2  14       23.29       52.21     32.27 o 
  10   2  14       81.61       92.17     37.09 o 
  11   2  14       65.12      125.07     34.85 o 
  -8   3  14      599.46      551.81     45.87 o 
  -7   3  14      240.48      227.18     55.40 o 
  -6   3  14       80.89       53.17     44.99 o 
  -5   3  14        1.63        5.44     16.36 o 
  -4   3  14       51.42       33.93     15.19 o 
  -3   3  14        8.16       -5.85     11.92 o 
  -2   3  14       13.93        3.62     21.55 o 
  -1   3  14      316.50      336.65     45.69 o 
   0   3  14       17.46       15.70     17.88 o 
   1   3  14      280.28      233.86     44.15 o 
   2   3  14      475.54      511.72     87.17 o 
   3   3  14        2.98       24.53     23.42 o 
   4   3  14        7.29       10.39     32.72 o 
   5   3  14      557.34      525.05     81.27 o 
   6   3  14      325.21      240.81     36.03 o 
   7   3  14      334.85      263.66     30.58 o 
   8   3  14      153.82      136.84     32.30 o 
   9   3  14       48.92       67.95     30.33 o 
  10   3  14       26.93       35.45     34.47 o 
  11   3  14        0.11       -2.12     38.93 o 
  -7   4  14      164.27      232.30     36.56 o 
  -6   4  14      116.13       91.73     28.78 o 
  -5   4  14        0.10      -33.74     35.99 o 
  -4   4  14       87.56       45.68     29.53 o 
  -3   4  14       54.83       49.57     15.18 o 
  -2   4  14       39.30       32.91     20.85 o 
  -1   4  14        2.42      -27.01     24.78 o 
   0   4  14        4.48      -14.46     18.86 o 
   1   4  14      773.60      761.50     52.30 o 
   2   4  14      258.73      259.71     31.01 o 
   3   4  14     1431.81     1325.43     44.18 o 
   4   4  14        7.40       23.95     33.69 o 
   5   4  14      533.13      518.94     55.03 o 
   6   4  14     2877.26     2764.49    120.57 o 
   7   4  14        0.94       -8.20     23.14 o 
   8   4  14      465.69      377.39     45.07 o 
   9   4  14       50.80       52.19     26.63 o 
  10   4  14       25.54       -3.83     35.18 o 
  11   4  14      111.36       92.85     31.71 o 
  -7   5  14       57.67      112.48     80.42 o 
  -6   5  14      472.04      434.74     70.62 o 
  -5   5  14       15.88       28.12     37.68 o 
  -4   5  14     2556.50     2473.46    108.54 o 
  -3   5  14     1580.81     1357.65    120.35 o 
  -2   5  14      213.38        1.12      4.44 o 
  -1   5  14      212.53      180.00     32.87 o 
   0   5  14      276.36      293.28     29.00 o 
   1   5  14      453.63      360.83     50.07 o 
   2   5  14      218.64      251.61     44.18 o 
   3   5  14      394.42      394.37     59.90 o 
   4   5  14     1001.89      968.72     47.79 o 
   5   5  14      186.03      179.35     27.55 o 
   6   5  14     2621.21     2574.90     82.90 o 
   7   5  14      945.88      862.45     44.57 o 
   8   5  14       49.15       60.25     23.64 o 
   9   5  14      338.62      304.27     37.78 o 
  10   5  14      163.44      133.59     29.67 o 
  11   5  14       10.87       -8.50     37.27 o 
  -6   6  14      176.73      178.30     44.82 o 
  -5   6  14      464.68      534.54     78.17 o 
  -4   6  14      231.51      233.96     51.18 o 
  -3   6  14     2299.47     2283.36    160.29 o 
  -2   6  14     1146.43     1023.58     66.36 o 
  -1   6  14      630.62      564.78     39.21 o 
   0   6  14       68.10       96.66     27.95 o 
   1   6  14        2.11       18.30     17.48 o 
   2   6  14      136.30      169.78     24.86 o 
   3   6  14        6.49       50.24     27.17 o 
   4   6  14      689.00      655.29     78.23 o 
   5   6  14      951.47      936.79     38.53 o 
   6   6  14       83.66       62.39     21.06 o 
   7   6  14      576.58      534.51     54.00 o 
   8   6  14      110.89       99.31     29.96 o 
   9   6  14       54.00       56.66     22.70 o 
  10   6  14      230.39      280.01     46.38 o 
  11   6  14       92.57      104.32     32.69 o 
  -6   7  14      592.25      595.55     65.16 o 
  -5   7  14       10.02       25.11     36.94 o 
  -4   7  14      173.95      245.21     91.11 o 
  -3   7  14      547.81      655.76     65.80 o 
  -2   7  14       70.07       77.61     65.80 o 
  -1   7  14      587.92      606.84     53.99 o 
   0   7  14      140.08      106.97     23.23 o 
   1   7  14        0.09      -11.56     14.37 o 
   2   7  14       28.94       32.70     23.15 o 
   3   7  14       85.94       98.90     21.87 o 
   4   7  14       97.96       95.47     22.17 o 
   5   7  14      366.90      437.01     58.06 o 
   6   7  14      227.63      243.14     30.54 o 
   7   7  14       49.81       47.56     30.37 o 
   8   7  14       51.35       47.02     18.75 o 
   9   7  14       25.31       58.80     29.69 o 
  10   7  14        0.70       -2.43     23.43 o 
  11   7  14       45.19       77.98     34.19 o 
  -5   8  14      677.40      666.10     67.21 o 
  -4   8  14       82.64       70.59     41.15 o 
  -3   8  14     2341.76     2330.61    119.23 o 
  -2   8  14     1498.92     1386.33    139.48 o 
  -1   8  14      144.06      143.98     42.74 o 
   0   8  14      322.89      239.32     10.38 o 
   1   8  14      152.03      134.62     17.95 o 
   2   8  14       24.22       21.62     21.93 o 
   3   8  14       66.75       63.61     15.68 o 
   4   8  14       60.99       56.82     22.49 o 
   5   8  14       15.47       25.17     17.98 o 
   6   8  14        0.75       12.37     21.61 o 
   7   8  14      171.53      181.65     27.98 o 
   8   8  14        9.22       -0.28     35.20 o 
   9   8  14      105.73       90.13     20.86 o 
  10   8  14      106.84       87.89     28.05 o 
  -4   9  14     1472.37     1525.08    123.42 o 
  -3   9  14      424.24      422.93     67.49 o 
  -2   9  14     1174.98     1103.44     84.92 o 
  -1   9  14     1781.68     1601.17     92.80 o 
   0   9  14       40.10      -12.37     56.24 o 
   1   9  14        2.03       -5.40     14.56 o 
   2   9  14      416.85      402.45     28.18 o 
   3   9  14      413.76      392.92     29.63 o 
   4   9  14       43.98       38.90     15.96 o 
   5   9  14      168.42      153.46     26.13 o 
   6   9  14       21.95       26.24     27.90 o 
   7   9  14      175.06      145.29     27.57 o 
   8   9  14      104.82       48.68     20.57 o 
   9   9  14        0.11        8.88     24.88 o 
  10   9  14       88.75       68.19     24.80 o 
  -4  10  14      617.54      603.28     70.45 o 
  -3  10  14     1995.21     2183.69     89.26 o 
  -2  10  14      439.32      435.30     66.36 o 
  -1  10  14      418.81      478.04    102.36 o 
   0  10  14     1468.82     1195.67    128.23 o 
   1  10  14       72.01      118.67     41.06 o 
   2  10  14        6.55        8.98     35.15 o 
   3  10  14      542.24      611.80     95.82 o 
   4  10  14      291.65      285.37     35.89 o 
   5  10  14        3.72       -6.11     17.22 o 
   6  10  14        0.16       -0.35     17.06 o 
   7  10  14        0.15       12.13     20.75 o 
   8  10  14       40.88       46.85     31.52 o 
   9  10  14        2.10       -2.90     22.16 o 
  -2  11  14     4678.34     4547.85    134.61 o 
  -1  11  14      671.32      719.88    122.60 o 
   0  11  14      113.63      158.60     82.67 o 
   1  11  14     2475.49     2155.70    104.61 o 
   2  11  14      268.71      158.04     44.99 o 
   3  11  14       48.97       50.31     24.00 o 
   4  11  14      914.19      890.08     40.49 o 
   5  11  14       10.41       41.40     19.80 o 
   6  11  14       15.21       -0.23     26.59 o 
   7  11  14        8.60       19.62     22.48 o 
   8  11  14        5.49       -1.55     23.49 o 
   9  11  14       22.96       33.13     23.49 o 
  -1  12  14     1641.95     1616.32     89.04 o 
   0  12  14      218.99      228.34     92.23 o 
   1  12  14      110.93      150.16     48.93 o 
   2  12  14      890.99     1045.51     74.80 o 
   3  12  14      382.70      383.00     52.30 o 
   4  12  14      173.90      157.10     30.65 o 
   5  12  14      319.69      178.86    100.95 o 
   6  12  14        2.32      -13.70     16.53 o 
   7  12  14       32.71       25.55     18.13 o 
   8  12  14        1.42       14.62     29.83 o 
   1  13  14      126.47      110.23     48.93 o 
   2  13  14      123.01       74.24     43.87 o 
   3  13  14      511.87      551.16     60.74 o 
   4  13  14        2.60       19.12     33.74 o 
   5  13  14       32.14       17.03     30.65 o 
   6  13  14        2.79        8.84     26.12 o 
  -3 -10  15       25.41      170.41    103.48 o 
  -2 -10  15      169.99      127.67     32.98 o 
  -1 -10  15       74.61       93.19     25.96 o 
   0 -10  15        8.04      -17.52     26.70 o 
   1 -10  15      147.30       85.17     34.65 o 
  -5  -9  15       24.80      -16.87     48.93 o 
  -4  -9  15        7.60       66.36     51.18 o 
  -3  -9  15       73.72       39.03     21.19 o 
  -2  -9  15        7.83       15.28     15.45 o 
  -1  -9  15      275.82      316.32     43.88 o 
   0  -9  15       46.81       25.45     41.34 o 
   1  -9  15        2.30       -3.79     35.71 o 
   2  -9  15      127.71       93.42     51.01 o 
   3  -9  15       10.48       38.47     37.13 o 
   4  -9  15        1.48        1.30     34.33 o 
  -6  -8  15        7.00      -23.06     81.55 o 
  -5  -8  15       70.26      167.03     92.80 o 
  -4  -8  15      115.48       69.98     35.43 o 
  -3  -8  15       72.05       86.57     17.77 o 
  -2  -8  15       13.55       15.15     25.02 o 
  -1  -8  15      239.72      118.29     34.78 o 
   0  -8  15      422.37      461.39    127.95 o 
   1  -8  15       58.35       44.42     27.78 o 
   2  -8  15      182.78      149.66     30.99 o 
   3  -8  15       67.02      137.34     64.96 o 
   4  -8  15       27.63        1.91     34.85 o 
   5  -8  15       18.55       30.17     57.25 o 
  -7  -7  15        8.54       76.49     88.86 o 
  -6  -7  15      101.91       78.17     83.24 o 
  -5  -7  15       83.61       86.72     40.49 o 
  -4  -7  15       33.50       19.51     13.34 o 
  -3  -7  15       12.93       11.73     27.84 o 
  -2  -7  15      143.76      200.99     32.34 o 
  -1  -7  15      218.82      253.75     29.25 o 
   0  -7  15        1.42        6.83     21.05 o 
   1  -7  15      309.46      305.59     37.05 o 
   2  -7  15      112.42      165.98     52.30 o 
   3  -7  15      118.55      154.37     54.99 o 
   4  -7  15      296.33      284.71     40.02 o 
   5  -7  15       35.40       82.16     59.40 o 
   6  -7  15       35.02       61.30     38.68 o 
  -7  -6  15      705.80      825.61     78.17 o 
  -6  -6  15        8.86       28.40     25.15 o 
  -5  -6  15       22.89       25.73     22.57 o 
  -4  -6  15      205.50      202.23     24.10 o 
  -3  -6  15        0.26       16.84     12.31 o 
  -2  -6  15        4.37       14.04     23.06 o 
  -1  -6  15      451.27      527.45     32.02 o 
   0  -6  15        3.70       -2.33     19.39 o 
   1  -6  15       70.39       66.69     36.77 o 
   2  -6  15      144.22      221.57     35.36 o 
   3  -6  15        4.09       21.32     41.67 o 
   4  -6  15       94.75       90.89     31.52 o 
   5  -6  15       73.20       28.49     36.62 o 
   6  -6  15        2.26      -34.86     57.57 o 
   7  -6  15       51.32       36.09     75.64 o 
  -7  -5  15      586.98      541.03     62.43 o 
  -6  -5  15     1470.77     1624.31     67.49 o 
  -5  -5  15      473.67      480.80     22.56 o 
  -4  -5  15        1.55       -4.75     13.10 o 
  -3  -5  15      114.39       46.03     23.42 o 
  -2  -5  15        5.00       37.33     47.80 o 
  -1  -5  15      124.77       81.75     21.27 o 
   0  -5  15      156.38      166.66     57.93 o 
   1  -5  15       73.61       75.50     21.46 o 
   2  -5  15       10.80        1.44     23.25 o 
   3  -5  15       78.68       76.16     31.94 o 
   4  -5  15        0.71       34.30     31.26 o 
   5  -5  15       15.73       40.56     53.99 o 
   6  -5  15        3.13      -53.97     54.93 o 
   7  -5  15       65.47       39.52     59.97 o 
   8  -5  15      159.19      112.99     78.17 o 
  -8  -4  15       58.91      111.36     73.68 o 
  -7  -4  15      561.69      582.93     38.24 o 
  -6  -4  15      902.22      952.03     47.11 o 
  -5  -4  15      804.35      804.08     24.79 o 
  -4  -4  15        2.02        2.41     12.80 o 
  -3  -4  15      168.33      181.59     29.13 o 
  -2  -4  15       24.23       21.77     17.21 o 
  -1  -4  15      184.26      203.48     24.74 o 
   0  -4  15        2.57      -19.05     20.47 o 
   1  -4  15       70.01       22.09     34.59 o 
   2  -4  15      109.20       63.47     37.94 o 
   3  -4  15      372.13      341.37     55.79 o 
   4  -4  15      266.04      402.73    129.92 o 
   5  -4  15        5.22       10.72     35.43 o 
   6  -4  15       26.79        0.99     54.83 o 
   7  -4  15       84.39       97.44     62.82 o 
   8  -4  15       18.23        0.29     68.61 o 
  -8  -3  15      324.72      270.77     33.20 o 
  -7  -3  15     1662.74     1760.77     90.25 o 
  -6  -3  15       20.62       19.77     22.96 o 
  -5  -3  15       94.66       58.07     42.52 o 
  -4  -3  15      362.80      396.41     40.85 o 
  -3  -3  15       15.05       33.40     14.65 o 
  -2  -3  15      116.20      157.97     18.64 o 
  -1  -3  15     2420.02     2421.06     61.49 o 
   0  -3  15      339.69      365.73     25.45 o 
   1  -3  15      220.68      180.94     29.37 o 
   2  -3  15       22.92      -16.88     20.27 o 
   3  -3  15      408.88      481.30     89.42 o 
   4  -3  15        8.49       26.67     24.62 o 
   5  -3  15      164.14      199.76     40.47 o 
   6  -3  15       75.63       44.20     29.07 o 
   7  -3  15      248.44      356.19     49.77 o 
   8  -3  15      104.81      137.67     49.79 o 
   9  -3  15        0.09       44.84     64.22 o 
  -8  -2  15     1588.93     1706.80     63.66 o 
  -7  -2  15      419.44      404.07     28.83 o 
  -6  -2  15      956.70     1131.03     61.82 o 
  -5  -2  15     1228.59     1293.85     48.05 o 
  -4  -2  15      101.37      116.78     16.75 o 
  -3  -2  15      441.82      420.05     44.15 o 
  -2  -2  15     1152.17     1147.39     42.12 o 
  -1  -2  15      146.17      152.97     34.49 o 
   0  -2  15     2397.25     2359.63     63.79 o 
   1  -2  15       50.33       69.99     25.32 o 
   2  -2  15      965.19     1043.70     49.21 o 
   3  -2  15      147.41      237.51     29.42 o 
   4  -2  15       10.99       15.30     22.84 o 
   5  -2  15       10.95        3.78     27.28 o 
   6  -2  15       91.97       42.72     28.33 o 
   7  -2  15       13.32      -32.69     82.67 o 
   8  -2  15       96.06       61.87     35.31 o 
   9  -2  15      102.00       73.20     39.37 o 
  -8  -1  15     2055.15     2171.12     60.98 o 
  -7  -1  15      979.28     1143.20     50.07 o 
  -6  -1  15      165.37      200.94     22.84 o 
  -5  -1  15     4334.77     4658.79    177.16 o 
  -4  -1  15      552.35      628.39     42.46 o 
  -3  -1  15        3.52       19.08     26.79 o 
  -2  -1  15     1044.27     1006.71     79.86 o 
  -1  -1  15     5576.76     5718.88    113.35 o 
   0  -1  15      778.70      950.61     56.24 o 
   1  -1  15      410.27      452.44     34.72 o 
   2  -1  15       81.35      107.21     27.78 o 
   3  -1  15       19.24        0.69     28.68 o 
   4  -1  15       90.53       69.32     30.57 o 
   5  -1  15       41.75       81.78     27.62 o 
   6  -1  15       53.36       54.19     45.55 o 
   7  -1  15      134.62      172.88     34.49 o 
   8  -1  15      288.16      268.11     49.21 o 
   9  -1  15      340.02      314.21     55.08 o 
  10  -1  15       19.88        9.38     30.01 o 
  -8   0  15       96.73      118.99     33.13 o 
  -7   0  15     1603.03     1783.36     92.39 o 
  -6   0  15      388.61      439.63     27.02 o 
  -5   0  15      116.01       98.43     21.45 o 
  -4   0  15     6834.93     7416.99    107.35 o 
  -3   0  15       15.21       36.12     17.72 o 
  -2   0  15        3.33       16.54     20.44 o 
  -1   0  15     1087.88     1146.52     60.60 o 
   0   0  15      751.48      694.07     57.65 o 
   1   0  15     1176.85     1256.43     43.02 o 
   2   0  15      207.50      199.68     25.23 o 
   3   0  15      120.37      134.04     42.94 o 
   4   0  15        2.53      -16.76     26.77 o 
   5   0  15       74.45      100.24     33.46 o 
   6   0  15       59.68       67.02     27.24 o 
   7   0  15       65.93       43.02     46.27 o 
   8   0  15       86.74       84.79     40.70 o 
   9   0  15        0.29       59.98     42.30 o 
  10   0  15      195.21      264.63     43.83 o 
  -8   1  15      444.76      396.57    116.50 o 
  -7   1  15        6.63       12.39     17.68 o 
  -6   1  15      664.09      731.92     67.21 o 
  -5   1  15      235.44      224.90     32.87 o 
  -4   1  15       26.71        1.18     16.29 o 
  -3   1  15      274.01      448.16     28.02 o 
  -2   1  15      908.63      911.10     35.59 o 
  -1   1  15      482.24      573.65     42.74 o 
   0   1  15     4496.91     4708.61    101.11 o 
   1   1  15      925.96     1131.44     93.36 o 
   2   1  15        7.15       26.43     19.66 o 
   3   1  15      120.98      150.28     42.90 o 
   4   1  15      989.13     1124.49    173.22 o 
   5   1  15       87.01      104.94     33.20 o 
   6   1  15      156.38       82.84     34.32 o 
   7   1  15       77.78       95.57     35.77 o 
   8   1  15       91.73       60.06     28.81 o 
   9   1  15       66.54       54.14     29.92 o 
  10   1  15       57.32        0.00     36.85 o 
  -8   2  15      775.61      825.34    225.52 o 
  -7   2  15      272.13      263.81     28.81 o 
  -6   2  15      193.67      140.42     30.13 o 
  -5   2  15      618.27      696.70     44.99 o 
  -4   2  15      203.68      185.55     27.26 o 
  -3   2  15      723.30      736.53     83.80 o 
  -2   2  15     1996.41     2096.67     54.05 o 
  -1   2  15      212.02      174.05     28.70 o 
   0   2  15     1519.84     1711.40     47.91 o 
   1   2  15      561.54      508.28     51.23 o 
   2   2  15      770.42      879.30     37.14 o 
   3   2  15      252.48      267.97     39.37 o 
   4   2  15      202.95      280.45     36.52 o 
   5   2  15     1907.33     2119.92     75.70 o 
   6   2  15        0.17       -8.86     38.17 o 
   7   2  15     1008.97      985.14     47.86 o 
   8   2  15       37.64       24.01     25.35 o 
   9   2  15        7.13       15.49     25.91 o 
  10   2  15       33.30       -4.51     61.11 o 
  11   2  15        6.08        2.00     40.76 o 
  -7   3  15      790.59      954.19    121.20 o 
  -6   3  15      100.76       57.13     34.31 o 
  -5   3  15       65.99       50.16     31.21 o 
  -4   3  15     1201.74     1173.28    161.13 o 
  -3   3  15     5241.98     5576.43     85.31 o 
  -2   3  15     1212.25     1363.91     45.87 o 
  -1   3  15     2831.77     3121.62    143.41 o 
   0   3  15      232.75      153.55     23.82 o 
   1   3  15     1266.03     1376.63     71.64 o 
   2   3  15     2194.83     2291.50     58.14 o 
   3   3  15     1019.98     1242.61     78.17 o 
   4   3  15      476.96      434.92     55.35 o 
   5   3  15     1073.20     1054.87    198.25 o 
   6   3  15     2480.94     2529.38    280.92 o 
   7   3  15       78.81       44.18     21.62 o 
   8   3  15      237.74      235.57     39.09 o 
   9   3  15      165.26      182.04     33.65 o 
  10   3  15       38.73       67.94     52.86 o 
  11   3  15        3.36       20.23     28.02 o 
  -7   4  15        1.69       40.52     34.66 o 
  -6   4  15      487.47      519.77     73.11 o 
  -5   4  15      484.20      538.25     22.32 o 
  -4   4  15       14.19       34.62     27.84 o 
  -3   4  15     8564.77     8637.17    138.78 o 
  -2   4  15     1204.35     1336.35     76.86 o 
  -1   4  15        6.63       29.83     21.03 o 
   0   4  15    10907.08    11171.79    298.64 o 
   1   4  15     3916.96     3821.54    174.35 o 
   2   4  15       14.02       -0.17     23.62 o 
   3   4  15     4902.66     5341.68    105.02 o 
   4   4  15     2454.15     2686.31     67.66 o 
   5   4  15        5.42       15.48     25.46 o 
   6   4  15     7115.33     7116.01    317.72 o 
   7   4  15      906.53      900.92     69.18 o 
   8   4  15      170.15      176.09     36.46 o 
   9   4  15      106.89       87.94     27.22 o 
  10   4  15      158.31      154.06     34.65 o 
  11   4  15       31.21       42.08     37.81 o 
  -7   5  15      331.20      326.91     43.26 o 
  -6   5  15       56.67      100.77     33.16 o 
  -5   5  15      886.33      987.58    125.98 o 
  -4   5  15     7124.66     6839.97    294.70 o 
  -3   5  15     2895.07     2971.19    114.17 o 
  -2   5  15     4802.91     4755.28     87.45 o 
  -1   5  15     2802.63     3097.00     87.03 o 
   0   5  15       22.68       31.27     26.09 o 
   1   5  15    11929.98    12800.11    291.10 o 
   2   5  15     7556.59     8137.43    170.97 o 
   3   5  15      184.73      214.64     32.26 o 
   4   5  15     4559.72     4455.65    158.74 o 
   5   5  15     8747.87     8908.55    147.40 o 
   6   5  15     1587.00     1763.24     94.23 o 
   7   5  15     2467.59     2490.83     75.31 o 
   8   5  15      338.50      345.33     33.33 o 
   9   5  15       13.40       44.57     28.88 o 
  10   5  15      273.85      223.88     29.95 o 
  11   5  15      101.30       74.47     35.01 o 
  -6   6  15      496.72      620.93     97.58 o 
  -5   6  15        3.94       42.74     44.43 o 
  -4   6  15     1568.13     1817.13    157.47 o 
  -3   6  15     5092.94     5142.07    169.85 o 
  -2   6  15       78.75       49.49     60.74 o 
  -1   6  15     6266.22     6296.21    167.67 o 
   0   6  15      700.35      705.48     42.60 o 
   1   6  15     3289.58     3447.45     74.61 o 
   2   6  15     9353.15    10336.66    187.26 o 
   3   6  15     5859.25     6373.23    112.30 o 
   4   6  15      160.81      192.44     29.27 o 
   5   6  15    17139.20    17971.47    311.21 o 
   6   6  15     1659.38     1708.67     49.82 o 
   7   6  15      776.68      733.59     41.57 o 
   8   6  15      192.94      189.77     31.83 o 
   9   6  15      670.62      650.66     96.25 o 
  10   6  15       68.46       73.86     31.04 o 
  11   6  15       73.58      108.12     41.13 o 
  -6   7  15      885.07      887.75     63.85 o 
  -5   7  15      101.81       96.91     36.35 o 
  -4   7  15      106.25      191.22     54.55 o 
  -3   7  15     2374.46     2364.35    173.22 o 
  -2   7  15     2393.00     2237.25    102.92 o 
  -1   7  15     1599.56     1695.65     83.24 o 
   0   7  15     4626.26     4634.73    127.40 o 
   1   7  15     1018.12     1143.30     78.46 o 
   2   7  15      240.13      273.06     22.84 o 
   3   7  15     6754.25     7366.05    128.29 o 
   4   7  15     3083.32     3325.18    113.53 o 
   5   7  15      179.73      251.16     42.08 o 
   6   7  15     3223.95     3356.75     80.30 o 
   7   7  15     1618.22     1650.98     59.44 o 
   8   7  15      351.50      273.96     33.21 o 
   9   7  15      154.03      247.42     50.10 o 
  10   7  15      298.96      225.20     27.65 o 
  -5   8  15      442.90      394.60     92.52 o 
  -4   8  15       49.88       11.25     43.87 o 
  -3   8  15     1284.57     1190.05    150.16 o 
  -2   8  15     4509.73     4364.83    163.10 o 
  -1   8  15      765.12      876.79    113.61 o 
   0   8  15     1455.55     1342.39     24.49 o 
   1   8  15     1813.32     2067.69     45.01 o 
   2   8  15     3761.73     3993.40     94.97 o 
   3   8  15      103.54      121.46     29.87 o 
   4   8  15     5358.58     5495.91     94.31 o 
   5   8  15      248.71      297.63     31.15 o 
   6   8  15        4.65        4.83     31.10 o 
   7   8  15     1960.14     2092.50     55.94 o 
   8   8  15      910.55      907.86     50.07 o 
   9   8  15        0.79      -17.86     32.77 o 
  10   8  15      540.31      512.73    104.81 o 
  -4   9  15      456.33      495.23     55.05 o 
  -3   9  15      133.98      204.72     59.61 o 
  -2   9  15       92.60       50.05     74.24 o 
  -1   9  15     1639.77     1457.75     87.74 o 
   0   9  15       71.38       52.87     38.81 o 
   1   9  15       78.57       68.09     16.05 o 
   2   9  15     3570.78     3865.40    123.95 o 
   3   9  15     7381.77     7890.05    144.24 o 
   4   9  15     2093.45     2134.21     59.74 o 
   5   9  15     3265.53     3721.39     90.13 o 
   6   9  15     1914.86     2034.86     72.00 o 
   7   9  15      445.57      530.21     40.21 o 
   8   9  15     2105.26     2372.43     82.01 o 
   9   9  15      545.43      606.71     93.69 o 
  10   9  15        0.63      -22.94     21.05 o 
  -3  10  15      444.40      413.74     52.27 o 
  -2  10  15     1703.38     1736.71    173.22 o 
  -1  10  15        0.44        9.56     39.93 o 
   0  10  15     1746.40     1665.28     95.61 o 
   1  10  15     1469.42     1570.80    138.91 o 
   2  10  15       88.03       95.10     29.25 o 
   3  10  15     5513.55     5679.81    200.45 o 
   4  10  15     5578.04     5765.14    100.76 o 
   5  10  15      302.77      337.65     40.61 o 
   6  10  15     3968.30     4306.35     95.45 o 
   7  10  15     1319.07     1538.65     66.13 o 
   8  10  15       54.78      109.96     36.65 o 
   9  10  15      404.13      341.02     35.48 o 
  -2  11  15     1832.24     2043.19    165.35 o 
  -1  11  15      761.80      782.31     81.55 o 
   0  11  15        1.21      -12.94     66.36 o 
   1  11  15     3896.93     3565.09    213.71 o 
   2  11  15     1122.32     1191.17    124.29 o 
   3  11  15       22.56       25.12     32.62 o 
   4  11  15     5283.74     5513.02    108.72 o 
   5  11  15      382.76      444.11     30.67 o 
   6  11  15      243.64      259.87     32.17 o 
   7  11  15     1621.20     1761.44     60.11 o 
   8  11  15      605.21      672.93     42.20 o 
   0  12  15      203.63      172.10     92.23 o 
   1  12  15      120.44       97.86     77.61 o 
   2  12  15      370.07      356.56     55.68 o 
   3  12  15     1231.28     1237.85     78.74 o 
   4  12  15       66.94       49.96     34.39 o 
   5  12  15      630.35      702.87     61.30 o 
   6  12  15      327.70      489.13     29.00 o 
   7  12  15      158.78      163.07     31.19 o 
   2  13  15       18.89       49.49     42.74 o 
   3  13  15      539.77      678.82     66.36 o 
   4  13  15      224.07      236.21     48.93 o 
   5  13  15       10.63       24.87     35.79 o 
  -1 -10  16      147.64       87.03     57.65 o 
  -4  -9  16     1225.20     1521.87    114.17 o 
  -3  -9  16      396.98      469.63     44.19 o 
  -2  -9  16      151.70      113.16     33.46 o 
  -1  -9  16      346.42      295.35     45.07 o 
   0  -9  16      833.78      801.79     65.22 o 
   1  -9  16       50.05       28.56     27.00 o 
   2  -9  16     1240.36     1210.33    111.36 o 
   3  -9  16      134.86      162.89     62.47 o 
  -5  -8  16      953.77     1036.51    146.23 o 
  -4  -8  16       71.18      152.41     95.05 o 
  -3  -8  16     1291.19     1398.62     71.43 o 
  -2  -8  16     1420.06     1330.94     39.53 o 
  -1  -8  16      225.84      184.64     23.45 o 
   0  -8  16      629.53      621.55     58.06 o 
   1  -8  16      348.00      346.79     54.84 o 
   2  -8  16      169.96      171.79     39.13 o 
   3  -8  16     1129.34     1069.24     70.57 o 
   4  -8  16       72.52       34.50     32.54 o 
  -6  -7  16       25.56       -9.56     73.11 o 
  -5  -7  16     1851.96     2395.28    188.41 o 
  -4  -7  16     2070.79     1911.62    163.32 o 
  -3  -7  16       19.71       57.46     30.37 o 
  -2  -7  16     4891.71     4660.20    156.07 o 
  -1  -7  16     3830.55     3857.30    109.16 o 
   0  -7  16      509.00      435.90     30.65 o 
   1  -7  16      754.82      769.70     77.33 o 
   2  -7  16     1668.80     1810.33     75.45 o 
   3  -7  16       57.53       -9.17     31.00 o 
   4  -7  16      546.41      409.68     58.21 o 
   5  -7  16      211.88      230.41     54.28 o 
   6  -7  16       25.68       26.31     43.39 o 
  -7  -6  16     1428.99     1350.90    159.72 o 
  -6  -6  16      810.14     1215.36    143.98 o 
  -5  -6  16       23.11       16.97     15.13 o 
  -4  -6  16     2246.23     2225.99    123.81 o 
  -3  -6  16     2528.35     2280.29     67.97 o 
  -2  -6  16      294.05      202.84     24.16 o 
  -1  -6  16     5380.63     5288.33    111.64 o 
   0  -6  16     1169.77     1139.65     64.41 o 
   1  -6  16        1.19      -23.19     21.27 o 
   2  -6  16     3979.36     4042.21    110.77 o 
   3  -6  16      507.37      499.51     50.91 o 
   4  -6  16       72.94        1.61     30.69 o 
   5  -6  16      418.39      465.20     59.51 o 
   6  -6  16       50.66       29.20     76.21 o 
   7  -6  16       59.47       54.93     46.07 o 
  -7  -5  16       12.73       31.49     41.06 o 
  -6  -5  16     2395.48     2419.42    340.82 o 
  -5  -5  16      933.22      876.51     69.00 o 
  -4  -5  16      177.60      160.12     22.63 o 
  -3  -5  16     2769.49     2772.31     74.52 o 
  -2  -5  16     1362.52     1440.92     77.61 o 
  -1  -5  16      599.70      598.39     49.21 o 
   0  -5  16      875.08      821.17     40.77 o 
   1  -5  16      823.06      734.72     43.40 o 
   2  -5  16      728.63      727.78     63.61 o 
   3  -5  16      545.73      574.79     47.31 o 
   4  -5  16      248.12      213.81     34.89 o 
   5  -5  16        0.25       57.80     53.35 o 
   6  -5  16      171.60      261.84     54.80 o 
   7  -5  16      122.88      119.54     49.77 o 
  -7  -4  16      288.90      233.24     64.96 o 
  -6  -4  16      511.82      616.89     62.15 o 
  -5  -4  16     3036.56     3092.47     63.51 o 
  -4  -4  16     1241.97     1304.18     36.41 o 
  -3  -4  16      585.70      571.18     61.58 o 
  -2  -4  16     2239.10     2257.90     74.10 o 
  -1  -4  16     1614.09     1478.74     63.82 o 
   0  -4  16       10.40       15.08     89.42 o 
   1  -4  16      587.39      627.68     40.62 o 
   2  -4  16      777.68      870.73     99.55 o 
   3  -4  16      350.71      308.12     32.58 o 
   4  -4  16      151.64      159.88     37.50 o 
   5  -4  16      791.95      765.77     51.74 o 
   6  -4  16      144.87      172.23     75.92 o 
   7  -4  16      291.84      243.72     56.48 o 
   8  -4  16       99.29      105.03     45.55 o 
  -7  -3  16      925.12      891.66     62.28 o 
  -6  -3  16      344.07      405.23     82.39 o 
  -5  -3  16      265.79      185.64     53.43 o 
  -4  -3  16      935.20      986.85     32.11 o 
  -3  -3  16      114.28      136.41     22.21 o 
  -2  -3  16        0.28        8.52     15.28 o 
  -1  -3  16     3414.30     3326.44    131.60 o 
   0  -3  16      164.32      247.70     29.80 o 
   1  -3  16       40.83       28.35     19.68 o 
   2  -3  16      566.05      550.11     41.60 o 
   3  -3  16     3741.73     3901.10    105.60 o 
   4  -3  16      371.56      461.56     73.39 o 
   5  -3  16     1558.58     1462.28     62.08 o 
   6  -3  16      346.47      412.80     55.02 o 
   7  -3  16      208.91      239.69     70.45 o 
   8  -3  16      530.42      488.18     67.90 o 
   9  -3  16      455.47      697.53    131.88 o 
  -8  -2  16      237.73      184.61     34.76 o 
  -7  -2  16        0.22       20.70     24.65 o 
  -6  -2  16      511.22      447.74     34.92 o 
  -5  -2  16      865.92      807.14     42.24 o 
  -4  -2  16      209.75      217.62     28.89 o 
  -3  -2  16      233.80      253.23     36.93 o 
  -2  -2  16     2736.76     2721.75     68.51 o 
  -1  -2  16      377.43      400.11     31.64 o 
   0  -2  16     5758.34     5565.03    119.51 o 
   1  -2  16     1986.82     2027.36    174.63 o 
   2  -2  16       25.17       91.00     28.86 o 
   3  -2  16     2159.91     2446.28     68.58 o 
   4  -2  16     2740.14     2731.91     89.15 o 
   5  -2  16      292.61      345.93     70.02 o 
   6  -2  16     1507.17     1641.01     67.49 o 
   7  -2  16      132.78      182.10     38.19 o 
   8  -2  16      141.99      153.04     67.74 o 
   9  -2  16     1251.26     1384.03    123.79 o 
  -8  -1  16      268.66      185.20     22.12 o 
  -7  -1  16      171.71      107.73     39.13 o 
  -6  -1  16       86.40       75.76     24.89 o 
  -5  -1  16     2115.76     2003.28     60.30 o 
  -4  -1  16     1764.34     1620.42     46.81 o 
  -3  -1  16        0.09       38.39     21.89 o 
  -2  -1  16     1622.67     1420.06     64.40 o 
  -1  -1  16     6603.46     6524.72    124.57 o 
   0  -1  16       71.21       89.35     21.61 o 
   1  -1  16     4619.94     4932.68    138.91 o 
   2  -1  16     1913.75     1975.59     93.08 o 
   3  -1  16      127.08      119.12     32.34 o 
   4  -1  16     4348.64     4459.53    165.63 o 
   5  -1  16     1429.91     1370.35     67.34 o 
   6  -1  16      145.33      133.46     37.12 o 
   7  -1  16     1025.60     1024.00    127.10 o 
   8  -1  16     2015.97     1953.18    123.73 o 
   9  -1  16      675.66      672.07     57.00 o 
  10  -1  16      404.81      354.48    113.43 o 
  -8   0  16       53.73       43.48     18.25 o 
  -7   0  16      127.45       88.84     37.70 o 
  -6   0  16        0.37       11.19     28.50 o 
  -5   0  16      517.36      617.78     37.43 o 
  -4   0  16      801.96      827.17     46.16 o 
  -3   0  16      101.16      112.13     47.80 o 
  -2   0  16      142.87      116.14     35.69 o 
  -1   0  16      432.22      445.53     55.40 o 
   0   0  16     1639.01     1604.08     47.06 o 
   1   0  16      182.32      219.74     32.19 o 
   2   0  16      303.96      273.91     34.22 o 
   3   0  16       89.22       91.26     30.53 o 
   4   0  16     1163.83     1310.71    138.91 o 
   5   0  16     3899.56     4074.44     98.54 o 
   6   0  16     2094.79     2153.89     83.36 o 
   7   0  16      147.81      155.94     33.16 o 
   8   0  16     1132.01     1179.74     72.47 o 
   9   0  16     1516.53     1560.95     86.85 o 
  10   0  16        0.16      -35.57     32.83 o 
  -7   1  16       63.51       58.81     23.99 o 
  -6   1  16        2.67       46.15     45.55 o 
  -5   1  16        3.74       -6.55     32.90 o 
  -4   1  16       46.98       57.90     22.67 o 
  -3   1  16      575.04      636.94     39.29 o 
  -2   1  16        3.97       26.43     22.56 o 
  -1   1  16       65.10       17.81     31.57 o 
   0   1  16     1167.12     1267.27     54.55 o 
   1   1  16      357.07      401.51     39.93 o 
   2   1  16       47.07       11.76     19.87 o 
   3   1  16      160.18      221.20     34.04 o 
   4   1  16     1785.05     1742.99     57.85 o 
   5   1  16       13.16       70.25     49.77 o 
   6   1  16     4036.95     4221.49    120.07 o 
   7   1  16      141.30      145.38     54.19 o 
   8   1  16      154.81      144.27     41.99 o 
   9   1  16     2066.37     2099.68    123.73 o 
  10   1  16      587.35      642.90     60.33 o 
  -7   2  16        0.94        2.89     13.49 o 
  -6   2  16       55.88       38.68     17.72 o 
  -5   2  16       44.26       31.44     23.88 o 
  -4   2  16        0.95      -21.06     19.32 o 
  -3   2  16      542.34      536.03     55.42 o 
  -2   2  16       11.83        2.47     21.18 o 
  -1   2  16     1065.37     1111.46     67.30 o 
   0   2  16      327.49      441.64     53.15 o 
   1   2  16     1036.08     1147.75     70.22 o 
   2   2  16     1201.80     1209.83     75.08 o 
   3   2  16       29.45      105.70     30.44 o 
   4   2  16      743.62      788.55     52.02 o 
   5   2  16     4573.29     4684.50    106.17 o 
   6   2  16       53.24      116.33     35.23 o 
   7   2  16     1170.05     1058.77     83.84 o 
   8   2  16       71.95       87.69     74.24 o 
   9   2  16        0.67      -24.40     52.44 o 
  10   2  16     1007.44     1111.31    164.90 o 
  -7   3  16        1.94        8.31     42.64 o 
  -6   3  16      129.52       82.20     24.23 o 
  -5   3  16      167.61      122.84     30.37 o 
  -4   3  16       86.24      103.81     27.28 o 
  -3   3  16      107.75       55.97     19.82 o 
  -2   3  16       30.04      -11.57     24.14 o 
  -1   3  16      939.32      916.08     66.78 o 
   0   3  16      217.12      188.74     31.89 o 
   1   3  16      405.74      335.41     51.19 o 
   2   3  16     1076.08      983.90     43.87 o 
   3   3  16      149.96      169.60     32.77 o 
   4   3  16     1052.90     1112.26     47.64 o 
   5   3  16     2373.40     2379.47     68.78 o 
   6   3  16     2415.52     2695.47    178.28 o 
   7   3  16        5.65       34.66     30.68 o 
   8   3  16     1289.98     1335.36     49.38 o 
   9   3  16     1963.68     2219.59    103.88 o 
  10   3  16       89.59      117.96     50.40 o 
  -7   4  16       82.40      119.37     42.33 o 
  -6   4  16       48.37       19.68     39.93 o 
  -5   4  16      103.15       67.69     34.87 o 
  -4   4  16        9.97       33.84     13.72 o 
  -3   4  16        2.02       22.94     13.38 o 
  -2   4  16      118.70       49.94     29.64 o 
  -1   4  16        3.80       37.05     27.41 o 
   0   4  16      241.39      163.21     32.77 o 
   1   4  16      882.03      700.76     57.37 o 
   2   4  16      192.03      183.80     27.59 o 
   3   4  16      318.63      329.06     37.50 o 
   4   4  16      806.09      687.88     39.45 o 
   5   4  16      215.00      204.58     29.40 o 
   6   4  16     3358.80     3309.59     97.88 o 
   7   4  16     4458.01     4459.36     97.69 o 
   8   4  16        0.33       39.08     39.44 o 
   9   4  16     1507.23     1641.76     82.43 o 
  10   4  16     3849.36     3970.46    110.45 o 
  11   4  16      219.78      187.86     39.11 o 
  -6   5  16       94.56      115.74     41.96 o 
  -5   5  16       35.72      123.17     47.80 o 
  -4   5  16      216.10      196.84     51.18 o 
  -3   5  16       78.50       91.67     69.74 o 
  -2   5  16       81.64       80.42     32.12 o 
  -1   5  16      155.81       92.01     26.43 o 
   0   5  16       70.69       97.08     25.63 o 
   1   5  16      463.50      439.25     57.37 o 
   2   5  16     1045.12      871.04     52.83 o 
   3   5  16      161.46      243.57     35.04 o 
   4   5  16      935.85      897.32     78.17 o 
   5   5  16     5751.35     5749.59    108.86 o 
   6   5  16      144.51      204.15     27.68 o 
   7   5  16     4365.23     4188.31    106.73 o 
   8   5  16     2609.07     2646.91     71.47 o 
   9   5  16      334.73      293.07     39.91 o 
  10   5  16     3147.92     3034.55     98.81 o 
  11   5  16     2918.46     2898.75    152.28 o 
  -6   6  16      290.91      292.95     76.38 o 
  -5   6  16       25.80      -34.31     74.24 o 
  -4   6  16        9.75      -18.56     39.93 o 
  -3   6  16      332.27      316.63     91.67 o 
  -2   6  16        2.10       37.68     35.99 o 
  -1   6  16        0.47       22.41     12.22 o 
   0   6  16        4.43       15.98     16.53 o 
   1   6  16      288.83      232.43     31.06 o 
   2   6  16      315.32      259.66     35.05 o 
   3   6  16      307.55      245.33     30.54 o 
   4   6  16      184.10      188.47     30.61 o 
   5   6  16     3234.54     3063.24     79.26 o 
   6   6  16     2921.59     2805.81     77.84 o 
   7   6  16       39.43       18.24     36.93 o 
   8   6  16      436.23      487.15     35.18 o 
   9   6  16     1270.61     1232.08     83.80 o 
  10   6  16        1.23       -6.75     23.76 o 
  -5   7  16       20.45       50.38     43.02 o 
  -4   7  16       45.49       33.18     74.80 o 
  -3   7  16       18.91      -43.87     43.31 o 
  -2   7  16       51.75       65.24     70.86 o 
  -1   7  16        1.50        5.54     23.26 o 
   0   7  16        0.21        3.22     12.39 o 
   1   7  16      121.38      104.25     21.51 o 
   2   7  16       14.52       24.59     21.07 o 
   3   7  16      142.88      167.00     31.16 o 
   4   7  16      380.85      499.43     98.63 o 
   5   7  16       50.84       78.21     26.77 o 
   6   7  16      195.58      176.93     38.36 o 
   7   7  16      570.17      522.79     30.80 o 
   8   7  16       55.21        8.10     21.67 o 
   9   7  16       46.79       45.69     27.70 o 
  10   7  16      714.64      661.15     63.02 o 
  -4   8  16        1.87       33.74     82.67 o 
  -3   8  16        3.32       54.55     45.55 o 
  -2   8  16       31.31      -53.99     73.68 o 
  -1   8  16       52.68       70.86     42.74 o 
   0   8  16       55.54       21.07      9.10 o 
   1   8  16       86.92      106.34     20.24 o 
   2   8  16       10.46      -13.02     22.13 o 
   3   8  16      386.42      296.11     26.94 o 
   4   8  16      121.76      109.41     27.64 o 
   5   8  16       20.23        9.23     28.11 o 
   6   8  16       48.93       18.10     20.12 o 
   7   8  16      290.57      386.27     70.23 o 
   8   8  16      970.83      847.29     43.67 o 
   9   8  16      148.67      130.52     30.96 o 
  10   8  16      559.01      541.23     40.70 o 
  -4   9  16       50.16       92.72     48.02 o 
  -3   9  16      194.63      154.10     58.49 o 
  -2   9  16       52.88       80.99     48.37 o 
  -1   9  16       75.43       95.05     78.17 o 
   0   9  16      276.10      149.60     78.17 o 
   1   9  16       39.80       29.85     15.25 o 
   2   9  16      402.63      427.04     35.96 o 
   3   9  16       21.34       25.26     23.08 o 
   4   9  16      257.95      286.56     31.85 o 
   5   9  16      149.95      156.94     22.66 o 
   6   9  16      368.50      270.90     29.22 o 
   7   9  16        7.97       -9.33     42.10 o 
   8   9  16      280.54      211.82     29.75 o 
   9   9  16      391.59      328.55     38.47 o 
  -3  10  16       80.88      103.13     49.42 o 
  -2  10  16      448.83      456.11     71.99 o 
  -1  10  16       42.58       55.68     79.30 o 
   0  10  16      630.73      640.02     70.30 o 
   1  10  16      120.35      118.67     45.55 o 
   2  10  16       73.78       43.56     24.60 o 
   3  10  16      279.19      250.29     29.41 o 
   4  10  16        2.79      -18.24     17.82 o 
   5  10  16       37.28       30.63     24.56 o 
   6  10  16        0.82      -19.84     21.33 o 
   7  10  16       34.27       29.61     27.36 o 
   8  10  16       17.78        6.93     18.65 o 
   9  10  16        7.02      -23.21     29.52 o 
  -1  11  16      287.97      218.21    102.36 o 
   0  11  16       27.70       28.68     42.74 o 
   1  11  16      773.71      694.57     71.99 o 
   2  11  16       74.58       37.12     66.93 o 
   3  11  16       25.17        9.15     29.79 o 
   4  11  16      130.84      122.66     25.04 o 
   5  11  16       13.82       39.03     25.71 o 
   6  11  16       20.07       25.32     31.92 o 
   7  11  16        8.68       26.48     19.95 o 
   8  11  16        0.41      -32.47     29.79 o 
   0  12  16      221.03      237.90     61.30 o 
   1  12  16        4.87      -15.18     69.74 o 
   2  12  16      209.85        7.87     64.68 o 
   3  12  16      206.30      156.91     81.55 o 
   4  12  16        7.84       18.19     21.12 o 
   5  12  16       89.56       56.10     25.88 o 
   6  12  16      131.47      130.75     32.68 o 
   7  12  16        1.05      -12.69     22.44 o 
  -3  -9  17      209.01      246.90     68.05 o 
  -2  -9  17        0.91       -4.08     27.70 o 
  -1  -9  17      216.95      181.54     42.93 o 
   0  -9  17      347.56      392.90     41.62 o 
   1  -9  17       69.78       38.28     43.74 o 
   2  -9  17      706.76      755.93    109.39 o 
  -4  -8  17       55.02       70.30     88.86 o 
  -3  -8  17       77.04       36.46     27.36 o 
  -2  -8  17      189.74      156.70     35.73 o 
  -1  -8  17        0.75       10.85     36.28 o 
   0  -8  17      260.08      274.61     30.93 o 
   1  -8  17       71.30       43.64     30.46 o 
   2  -8  17      337.92      280.07     38.24 o 
   3  -8  17      774.55      696.26     61.26 o 
   4  -8  17     1450.76     1528.33     92.39 o 
  -5  -7  17       28.13       78.74     82.67 o 
  -4  -7  17       37.58       11.12     21.31 o 
  -3  -7  17       15.44       14.45     28.68 o 
  -2  -7  17      466.54      412.54     26.25 o 
  -1  -7  17      122.88      143.12     55.40 o 
   0  -7  17      299.92      248.49     45.52 o 
   1  -7  17      144.48      173.25     34.28 o 
   2  -7  17     2319.19     2475.96    117.71 o 
   3  -7  17      295.37      246.90     52.87 o 
   4  -7  17      541.26      483.61     47.88 o 
   5  -7  17     1073.43      784.11    100.84 o 
  -6  -6  17       13.21       53.43     79.30 o 
  -5  -6  17      135.34       65.23     25.85 o 
  -4  -6  17       31.79       34.45     24.29 o 
  -3  -6  17        7.83      -12.37     24.62 o 
  -2  -6  17      218.42      155.51     34.59 o 
  -1  -6  17       56.43       51.58     32.81 o 
   0  -6  17      286.71      274.26     33.28 o 
   1  -6  17      170.95      161.48     32.26 o 
   2  -6  17     1314.60     1382.56    190.37 o 
   3  -6  17     1148.01     1222.28     81.83 o 
   4  -6  17       60.42       93.44     33.12 o 
   5  -6  17      638.40      688.69    111.36 o 
   6  -6  17      676.49      626.63     70.15 o 
  -6  -5  17       47.87       39.78     33.91 o 
  -5  -5  17      261.40      194.65     42.30 o 
  -4  -5  17        1.42       -0.61     18.76 o 
  -3  -5  17        3.30      -22.05     20.23 o 
  -2  -5  17      157.16       92.45     38.52 o 
  -1  -5  17       11.99       22.27     17.69 o 
   0  -5  17        0.49      -18.28     21.85 o 
   1  -5  17      167.10      175.15     32.18 o 
   2  -5  17       51.20      -15.11     27.68 o 
   3  -5  17      339.11      395.68    106.58 o 
   4  -5  17      179.81      172.07     40.97 o 
   5  -5  17       15.21       83.92     42.40 o 
   6  -5  17      165.27      104.44     46.13 o 
   7  -5  17      118.37      191.18     55.13 o 
  -7  -4  17       25.23       30.35     27.93 o 
  -6  -4  17      169.76      192.83     48.09 o 
  -5  -4  17      178.46      155.44     22.16 o 
  -4  -4  17      168.85      119.83     24.60 o 
  -3  -4  17       33.37       14.85     19.56 o 
  -2  -4  17       42.17       53.60     35.71 o 
  -1  -4  17       15.63       75.73     33.19 o 
   0  -4  17      291.02      338.52     79.58 o 
   1  -4  17        7.29      -24.70     56.52 o 
   2  -4  17       93.25       66.11     29.16 o 
   3  -4  17        5.31       67.88     32.26 o 
   4  -4  17      162.16      115.58     32.34 o 
   5  -4  17      410.70      385.54     72.68 o 
   6  -4  17        0.24       45.97     54.55 o 
   7  -4  17       56.26       67.59     96.45 o 
   8  -4  17      258.11      214.84     57.53 o 
  -7  -3  17       28.22       33.33     35.66 o 
  -6  -3  17      483.06      529.77     32.83 o 
  -5  -3  17       87.15      117.31     23.78 o 
  -4  -3  17       91.27      107.64     24.02 o 
  -3  -3  17      251.26      191.09     35.79 o 
  -2  -3  17       26.59       52.22     22.65 o 
  -1  -3  17       60.83       83.28     24.95 o 
   0  -3  17       73.98      124.40     22.84 o 
   1  -3  17        0.33        4.61     22.79 o 
   2  -3  17      391.30      368.47     45.55 o 
   3  -3  17       25.85       -0.97     53.15 o 
   4  -3  17      131.95      122.62     36.61 o 
   5  -3  17      702.84      698.76     80.80 o 
   6  -3  17       42.10       78.61     79.58 o 
   7  -3  17        4.17       -8.63     37.62 o 
   8  -3  17      363.83      379.51    104.89 o 
  -7  -2  17      344.19      233.87     33.53 o 
  -6  -2  17       76.37       48.14     35.29 o 
  -5  -2  17      360.77      309.35     32.90 o 
  -4  -2  17      272.03      272.01     23.42 o 
  -3  -2  17       68.14       77.21     41.90 o 
  -2  -2  17      622.79      707.00     38.35 o 
  -1  -2  17        0.36        8.02     54.55 o 
   0  -2  17      404.97      372.23     48.84 o 
   1  -2  17      259.19      190.76     32.49 o 
   2  -2  17      278.01      230.23     28.96 o 
   3  -2  17       64.80       87.17     26.25 o 
   4  -2  17       39.79       52.12     26.79 o 
   5  -2  17        6.27      -11.67     32.36 o 
   6  -2  17       29.39       77.92     54.01 o 
   7  -2  17       50.26       43.96     54.53 o 
   8  -2  17       53.46       12.10     59.33 o 
   9  -2  17      764.35     1036.14    264.33 o 
  -7  -1  17      242.88      259.34     34.83 o 
  -6  -1  17       93.45      102.25     37.72 o 
  -5  -1  17      174.81      147.37     22.97 o 
  -4  -1  17      885.57      998.40     49.55 o 
  -3  -1  17       32.65      -15.93     30.19 o 
  -2  -1  17       14.87       14.87     21.89 o 
  -1  -1  17      511.48      476.95     68.05 o 
   0  -1  17       62.93       37.41     34.71 o 
   1  -1  17      114.33      121.93     29.50 o 
   2  -1  17      452.50      464.76     94.77 o 
   3  -1  17       10.90       24.13     38.77 o 
   4  -1  17       42.57       30.76     30.81 o 
   5  -1  17        0.31      -23.56     25.81 o 
   6  -1  17       77.98       77.35     31.20 o 
   7  -1  17       14.05       16.42     29.00 o 
   8  -1  17      562.90      456.11     67.49 o 
   9  -1  17       26.63       43.91     71.99 o 
  -7   0  17        2.62       22.42     26.46 o 
  -6   0  17      130.80       94.00     36.48 o 
  -5   0  17        0.71       -7.35     28.10 o 
  -4   0  17       19.26       18.45     19.55 o 
  -3   0  17      686.06      708.37     33.96 o 
  -2   0  17      108.23       98.67     26.57 o 
  -1   0  17      211.84      259.27     48.37 o 
   0   0  17      321.97      280.97     27.80 o 
   1   0  17      397.83      377.94     66.93 o 
   2   0  17       12.34       77.50     40.91 o 
   3   0  17       79.74       30.36     57.08 o 
   4   0  17       21.50       42.22     43.34 o 
   5   0  17       74.15       71.05     35.43 o 
   6   0  17       20.13       43.69     28.20 o 
   7   0  17       56.13       64.76     37.18 o 
   8   0  17      109.04      141.64     37.22 o 
   9   0  17      754.81      793.64     91.39 o 
  10   0  17       41.28       50.68     35.55 o 
  -7   1  17        5.34        9.03     25.02 o 
  -6   1  17        3.84       22.82     29.21 o 
  -5   1  17       84.79      102.11     32.10 o 
  -4   1  17       28.59       -8.66     18.21 o 
  -3   1  17        0.85        1.25     19.68 o 
  -2   1  17       15.43        6.34     18.09 o 
  -1   1  17      125.97       99.26     39.37 o 
   0   1  17       76.00       68.19     22.40 o 
   1   1  17      570.46      530.53    112.48 o 
   2   1  17       40.24       92.74     30.93 o 
   3   1  17      116.59      111.20     32.02 o 
   4   1  17      252.96      196.56     38.12 o 
   5   1  17      141.11      150.49     36.90 o 
   6   1  17      293.28      209.68     64.96 o 
   7   1  17      110.77      119.86     32.72 o 
   8   1  17       33.88       18.85     49.63 o 
   9   1  17       40.57       59.95     57.06 o 
  10   1  17       82.84       70.83     37.27 o 
  -7   2  17       25.23       68.98     34.10 o 
  -6   2  17        0.20      -30.37     36.28 o 
  -5   2  17        0.88      -27.86     46.96 o 
  -4   2  17        0.98       12.33     20.81 o 
  -3   2  17      103.12       64.34     29.04 o 
  -2   2  17      110.79      128.21     24.83 o 
  -1   2  17      170.52      158.74     31.77 o 
   0   2  17       80.02       48.80     22.23 o 
   1   2  17      174.42      197.85     34.82 o 
   2   2  17      149.97      146.05     33.38 o 
   3   2  17       21.39       33.85     28.55 o 
   4   2  17       27.36       41.02     34.03 o 
   5   2  17      250.54      209.22     32.21 o 
   6   2  17      272.09      221.81     61.02 o 
   7   2  17        5.73       -0.37     41.34 o 
   8   2  17      293.75      229.04     62.74 o 
   9   2  17       38.62       19.61     25.78 o 
  10   2  17        0.99      -16.45     39.73 o 
  -7   3  17       58.81       33.57     28.78 o 
  -6   3  17       80.84       63.48     32.06 o 
  -5   3  17       72.28       45.14     22.19 o 
  -4   3  17       83.34       71.30     20.18 o 
  -3   3  17        3.51        7.45     16.50 o 
  -2   3  17      410.37      516.08     50.05 o 
  -1   3  17      294.93      429.03    100.11 o 
   0   3  17       39.74       34.66     22.26 o 
   1   3  17        6.86       33.43     27.68 o 
   2   3  17      128.93       82.25     34.03 o 
   3   3  17       64.91       52.25     29.30 o 
   4   3  17      227.57      225.61     31.01 o 
   5   3  17       86.47       64.50     26.64 o 
   6   3  17       93.16      104.70     49.11 o 
   7   3  17        6.46      -21.15     31.24 o 
   8   3  17       39.12       44.08     36.93 o 
   9   3  17        3.40      -25.35     29.82 o 
  10   3  17      111.08      155.79     54.22 o 
  -6   4  17      100.24      198.53     89.42 o 
  -5   4  17      165.62       66.02     40.49 o 
  -4   4  17      129.05      154.67     25.59 o 
  -3   4  17        5.59       -4.27     19.83 o 
  -2   4  17       81.67       71.15     43.72 o 
  -1   4  17      149.09      172.87     28.02 o 
   0   4  17      250.30      231.20     29.98 o 
   1   4  17      607.25      587.93     47.35 o 
   2   4  17      102.60      179.70     72.55 o 
   3   4  17      300.37      322.34     62.71 o 
   4   4  17      261.41      232.97     31.17 o 
   5   4  17      219.76      227.76     31.60 o 
   6   4  17        3.94      -29.07     41.15 o 
   7   4  17      174.17      164.18     30.54 o 
   8   4  17        5.47        3.39     22.80 o 
   9   4  17       70.14       31.47     37.91 o 
  10   4  17        0.04        7.12     28.15 o 
  -6   5  17      116.94      161.58     38.34 o 
  -5   5  17       31.48       83.24     79.30 o 
  -4   5  17     1419.35     1490.37     93.92 o 
  -3   5  17      635.16      438.06     98.42 o 
  -2   5  17      114.29       78.57     28.02 o 
  -1   5  17       44.67       25.76     42.18 o 
   0   5  17       53.35       70.34     30.19 o 
   1   5  17      151.01      107.86     55.96 o 
   2   5  17      484.86      392.56     58.14 o 
   3   5  17        0.58       -9.38     21.77 o 
   4   5  17      331.92      426.09     75.36 o 
   5   5  17       34.15       22.98     25.83 o 
   6   5  17       85.66       61.54     24.57 o 
   7   5  17      347.75      310.49     38.89 o 
   8   5  17      301.74      272.67     41.78 o 
   9   5  17       14.34       19.48     25.93 o 
  10   5  17      143.00      194.63     54.19 o 
  -5   6  17      171.41      204.15     57.93 o 
  -4   6  17      703.80      677.70    118.67 o 
  -3   6  17      952.32      691.20     70.86 o 
  -2   6  17       51.36       36.56     66.36 o 
  -1   6  17        0.20       -0.18     12.58 o 
   0   6  17        0.06       16.80     17.48 o 
   1   6  17       47.14       40.24     16.21 o 
   2   6  17      303.78      290.39     24.96 o 
   3   6  17      109.59       84.13     21.23 o 
   4   6  17       54.76       64.98     32.51 o 
   5   6  17      142.65      116.63     25.39 o 
   6   6  17      885.14      851.82     49.50 o 
   7   6  17        6.75       70.35     29.07 o 
   8   6  17       27.85       10.66     20.10 o 
   9   6  17      306.31      282.88     52.46 o 
  10   6  17        0.57      -21.69     27.03 o 
  -5   7  17      302.72      284.01     65.80 o 
  -4   7  17      882.29      804.24     83.24 o 
  -3   7  17        9.00      -87.66     80.42 o 
  -2   7  17       13.21       16.31     38.24 o 
  -1   7  17        0.07      -20.75     31.18 o 
   0   7  17       37.43       25.51     21.13 o 
   1   7  17       51.33       34.57     20.34 o 
   2   7  17       17.56       36.27     18.95 o 
   3   7  17       27.24       36.19     29.16 o 
   4   7  17      108.59       83.79     25.71 o 
   5   7  17      191.63      186.05     26.88 o 
   6   7  17      143.25      154.41     40.19 o 
   7   7  17      440.01      473.29     34.70 o 
   8   7  17        0.32       52.94     30.90 o 
   9   7  17       51.69       48.98     25.15 o 
  10   7  17      195.70      182.62     52.93 o 
  -4   8  17      250.51      278.95     66.36 o 
  -3   8  17       58.85       24.75     75.92 o 
  -2   8  17       70.61       53.99     46.12 o 
  -1   8  17      136.19      125.98     80.42 o 
   0   8  17       72.42       71.18     32.40 o 
   1   8  17        3.20       21.23     17.53 o 
   2   8  17       53.96       40.48     15.90 o 
   3   8  17        2.63      -25.35     23.25 o 
   4   8  17      170.94      150.42     30.38 o 
   5   8  17        4.47      -19.31     30.69 o 
   6   8  17        6.57       25.84     33.68 o 
   7   8  17      126.44      162.83     31.84 o 
   8   8  17      413.70      383.58     37.51 o 
   9   8  17        0.71        7.35     24.80 o 
  10   8  17      448.59      320.98     55.96 o 
  -3   9  17      627.61      680.51     84.36 o 
  -2   9  17      279.83      350.94    110.23 o 
  -1   9  17       34.01       48.93     45.55 o 
   0   9  17      529.72      564.09     65.80 o 
   1   9  17       43.03       35.18     15.42 o 
   2   9  17      150.20      137.03     27.92 o 
   3   9  17        3.13        8.95     25.26 o 
   4   9  17       89.07      108.71     26.24 o 
   5   9  17       64.59       71.51     24.14 o 
   6   9  17      171.50      115.17     30.40 o 
   7   9  17        0.01       -2.13     32.18 o 
   8   9  17      343.49      360.33     52.85 o 
   9   9  17      347.35      278.95     34.46 o 
  -2  10  17      722.54      678.26    140.60 o 
  -1  10  17      503.69      480.29     70.86 o 
   0  10  17      728.70      565.22    116.42 o 
   1  10  17      512.72      625.39    113.04 o 
   2  10  17        8.50       13.93     16.91 o 
   3  10  17       41.89       10.59     21.67 o 
   4  10  17        0.23      -17.41     29.39 o 
   5  10  17        0.08       17.09     34.02 o 
   6  10  17      207.69      184.55     28.45 o 
   7  10  17      159.21      115.49     41.14 o 
   8  10  17        0.47      -21.29     20.83 o 
  -1  11  17     1390.56     1209.17    101.23 o 
   0  11  17     1102.04      912.78    142.29 o 
   1  11  17      482.10      272.77     59.05 o 
   2  11  17      659.87      689.38     34.85 o 
   3  11  17      141.08       87.54     39.28 o 
   4  11  17        0.16       42.54     23.15 o 
   5  11  17       20.87       14.58     25.43 o 
   6  11  17       58.24       45.66     26.84 o 
   7  11  17       48.41       58.07     24.23 o 
   8  11  17       36.39        2.56     35.07 o 
   1  12  17       35.54      -52.72     48.37 o 
   2  12  17      237.07      258.71     59.05 o 
   3  12  17      497.43      470.77     30.09 o 
   4  12  17      149.61      111.64     31.81 o 
   5  12  17        0.14       25.43     18.85 o 
   6  12  17       88.88       66.45     37.45 o 
  -3  -8  18       28.58       19.31     28.10 o 
  -2  -8  18       23.78       -6.01     28.68 o 
  -1  -8  18      126.48      142.07     40.54 o 
   0  -8  18       18.15       70.97     80.14 o 
   1  -8  18        9.84       66.08     45.34 o 
   2  -8  18      224.55      155.83     56.80 o 
   3  -8  18       72.65       75.05     33.16 o 
  -4  -7  18       61.17      -11.47     33.60 o 
  -3  -7  18      261.29      162.66     34.20 o 
  -2  -7  18      119.37      133.73     62.43 o 
  -1  -7  18       13.66       43.24     38.81 o 
   0  -7  18      436.93      256.78     35.85 o 
   1  -7  18       45.47       70.69     25.81 o 
   2  -7  18      124.33      104.61     37.30 o 
   3  -7  18      287.86      209.39     37.57 o 
   4  -7  18       39.16       24.80     53.75 o 
   5  -7  18      157.21      132.30     41.88 o 
  -5  -6  18       15.94       28.46     28.40 o 
  -4  -6  18       38.27       59.39     31.89 o 
  -3  -6  18        1.92       -3.22     18.28 o 
  -2  -6  18       23.61       30.38     22.05 o 
  -1  -6  18        0.10       -7.74     21.85 o 
   0  -6  18      273.95      261.24     47.72 o 
   1  -6  18      246.80      181.00     28.20 o 
   2  -6  18       20.89       17.73     29.98 o 
   3  -6  18      617.35      535.27     54.12 o 
   4  -6  18       44.64       45.53     52.78 o 
   5  -6  18       37.63       84.60     37.62 o 
   6  -6  18      141.44      153.89     60.18 o 
  -6  -5  18       48.54       35.71     35.52 o 
  -5  -5  18      175.63      110.30     21.16 o 
  -4  -5  18       48.20       44.97     23.59 o 
  -3  -5  18       13.36       33.84     36.84 o 
  -2  -5  18       88.09        5.61     55.96 o 
  -1  -5  18      186.96      150.35     28.78 o 
   0  -5  18        0.04      -21.89     20.08 o 
   1  -5  18      119.91      223.50     52.02 o 
   2  -5  18      106.66      149.83     35.66 o 
   3  -5  18       35.77      110.78     45.84 o 
   4  -5  18      217.80      138.25     42.49 o 
   5  -5  18       30.61       60.54     57.23 o 
   6  -5  18       14.30      -11.05     38.24 o 
   7  -5  18       11.03       13.27     45.98 o 
  -6  -4  18      325.20      271.66     78.74 o 
  -5  -4  18      212.37      152.07     30.83 o 
  -4  -4  18      105.07       52.68     18.58 o 
  -3  -4  18        2.57        5.34     19.75 o 
  -2  -4  18       86.68       55.75     19.44 o 
  -1  -4  18        2.21       11.14     45.27 o 
   0  -4  18      159.57      152.45     41.73 o 
   1  -4  18       84.03       56.90     28.07 o 
   2  -4  18      185.80      248.30     92.23 o 
   3  -4  18       29.90       11.55     36.28 o 
   4  -4  18       40.61      117.71     54.63 o 
   5  -4  18       58.58       74.19     62.43 o 
   6  -4  18       16.05      -12.16     37.47 o 
   7  -4  18        0.35       -5.62     32.59 o 
  -6  -3  18      815.96      814.66     66.65 o 
  -5  -3  18      244.94      196.25     21.98 o 
  -4  -3  18      151.38      176.09     27.44 o 
  -3  -3  18      673.91      731.34     61.30 o 
  -2  -3  18      275.78      285.65     46.12 o 
  -1  -3  18     1407.05     1453.99     55.31 o 
   0  -3  18     1549.16     1697.27     52.48 o 
   1  -3  18      173.15      198.54     27.44 o 
   2  -3  18        8.88      -11.81     29.25 o 
   3  -3  18       32.89       50.88     31.39 o 
   4  -3  18      101.49      113.36     56.52 o 
   5  -3  18      215.98      173.28     45.31 o 
   6  -3  18       71.69      123.94     62.69 o 
   7  -3  18        4.95       70.06     44.23 o 
   8  -3  18       23.72       -0.60     42.46 o 
  -7  -2  18      557.40      615.82     61.22 o 
  -6  -2  18      275.85      235.42     28.40 o 
  -5  -2  18     2120.61     2100.43     89.99 o 
  -4  -2  18      112.26       92.84     24.92 o 
  -3  -2  18      289.82      309.72     26.61 o 
  -2  -2  18      486.47      420.37     29.75 o 
  -1  -2  18     2438.52     2388.95     73.24 o 
   0  -2  18     3398.57     3126.42     74.16 o 
   1  -2  18     1220.89     1359.52     79.14 o 
   2  -2  18      186.09      159.17     34.29 o 
   3  -2  18       54.39       64.89     45.27 o 
   4  -2  18       91.03      146.20     54.23 o 
   5  -2  18       34.37       90.53     54.59 o 
   6  -2  18        0.35      -13.05     36.28 o 
   7  -2  18        1.63      -38.00     41.88 o 
   8  -2  18        0.16      -35.43     48.37 o 
   9  -2  18      108.79      104.43     52.79 o 
  -7  -1  18     1912.22     1964.21     91.77 o 
  -6  -1  18      658.60      679.98     70.86 o 
  -5  -1  18      284.31      353.41     76.77 o 
  -4  -1  18     4097.85     4318.86     89.34 o 
  -3  -1  18      177.65      159.88     46.68 o 
  -2  -1  18      773.00      932.28     50.05 o 
  -1  -1  18      184.99      296.32     34.15 o 
   0  -1  18     1299.82      960.81     68.13 o 
   1  -1  18       49.33       51.85     30.93 o 
   2  -1  18      294.78      201.74     50.62 o 
   3  -1  18       16.02       15.87     36.56 o 
   4  -1  18       17.77       51.81     33.98 o 
   5  -1  18       38.12       93.13     70.30 o 
   6  -1  18       23.39       -6.49     46.27 o 
   7  -1  18      124.49      136.41     56.24 o 
   8  -1  18       20.60      -49.99     45.86 o 
   9  -1  18       15.30       32.42     46.23 o 
  -7   0  18      430.19      460.00     45.55 o 
  -6   0  18     2310.53     2237.23     88.10 o 
  -5   0  18     2019.45     2109.39     88.86 o 
  -4   0  18      663.51      812.46     39.79 o 
  -3   0  18     4335.25     4562.94    130.20 o 
  -2   0  18       74.38       91.03     38.34 o 
  -1   0  18      136.94       99.09     47.52 o 
   0   0  18      134.70       97.46     29.47 o 
   1   0  18      585.08      770.81     46.88 o 
   2   0  18       23.85       36.05     44.43 o 
   3   0  18       88.47      104.91     46.72 o 
   4   0  18      305.31      261.42     54.55 o 
   5   0  18       10.23       -0.45     23.24 o 
   6   0  18       41.74       58.03     36.43 o 
   7   0  18      723.60      618.80     50.56 o 
   8   0  18      446.66      444.18     58.56 o 
   9   0  18      247.62      278.25     47.14 o 
  -7   1  18       97.30      107.56     26.71 o 
  -6   1  18      503.94      462.36     39.35 o 
  -5   1  18     1535.92     1511.67     68.47 o 
  -4   1  18     1250.37     1341.20     34.11 o 
  -3   1  18     1872.66     2166.05     93.43 o 
  -2   1  18       13.23        5.70     19.28 o 
  -1   1  18      548.04      613.38     49.77 o 
   0   1  18      184.99      223.75     34.49 o 
   1   1  18      957.25     1058.31     73.68 o 
   2   1  18      351.60      371.33     56.76 o 
   3   1  18      129.79      106.59     47.11 o 
   4   1  18      247.81      255.36     56.06 o 
   5   1  18       31.32       37.51     32.70 o 
   6   1  18       61.59       91.88     31.01 o 
   7   1  18        6.76       15.45     33.53 o 
   8   1  18       19.76       45.51     32.54 o 
   9   1  18       20.16       39.48     33.69 o 
  10   1  18       78.20       53.22     35.42 o 
  -6   2  18      212.14      168.72     47.24 o 
  -5   2  18      303.74      270.77     45.55 o 
  -4   2  18     3500.37     3757.78     71.87 o 
  -3   2  18       76.06       81.24     42.32 o 
  -2   2  18      127.47      122.06     31.47 o 
  -1   2  18      746.70      832.44     58.21 o 
   0   2  18      219.69      157.47     51.46 o 
   1   2  18       17.02       50.68     24.00 o 
   2   2  18      620.02      680.33    101.51 o 
   3   2  18      132.50      152.62     49.67 o 
   4   2  18        1.21      -29.16     29.95 o 
   5   2  18      505.98      582.83     59.05 o 
   6   2  18      310.07      322.47     37.98 o 
   7   2  18       46.05       64.10     36.75 o 
   8   2  18       13.79       52.68     88.02 o 
   9   2  18      171.56      148.57     46.78 o 
  10   2  18       57.72       88.01     43.41 o 
  -6   3  18     1114.82     1357.65    144.54 o 
  -5   3  18     1057.59     1033.80     71.43 o 
  -4   3  18      840.26      812.58     91.95 o 
  -3   3  18      776.22      895.17     49.49 o 
  -2   3  18     1386.77     1628.46     88.22 o 
  -1   3  18        2.77       61.12     41.54 o 
   0   3  18     5019.55     5307.04    221.31 o 
   1   3  18      324.71      449.87     34.93 o 
   2   3  18        1.31       26.62     39.62 o 
   3   3  18     2153.55     2374.51    173.78 o 
   4   3  18      147.27      195.89     48.09 o 
   5   3  18      105.11      120.23     58.49 o 
   6   3  18       16.23       23.58     43.94 o 
   7   3  18      130.06      119.78     38.83 o 
   8   3  18       67.87       33.26     52.74 o 
   9   3  18       19.66       -4.44     24.38 o 
  10   3  18       15.87        2.90     25.53 o 
  -6   4  18       46.22      -46.68     46.12 o 
  -5   4  18     1562.90     1770.45    160.85 o 
  -4   4  18     1691.64     1559.17    195.72 o 
  -3   4  18      249.35      259.42     22.93 o 
  -2   4  18     2087.79     2026.95     79.09 o 
  -1   4  18      334.50      332.96     41.09 o 
   0   4  18      329.41      337.39     40.95 o 
   1   4  18     5297.47     5805.02    306.79 o 
   2   4  18     1900.57     2017.91    213.43 o 
   3   4  18      731.17      967.69     83.80 o 
   4   4  18     1524.15     1528.54     70.71 o 
   5   4  18       18.52       13.01     41.52 o 
   6   4  18      132.01       81.97     48.91 o 
   7   4  18      212.71      214.39     50.14 o 
   8   4  18      208.64      155.25     33.75 o 
   9   4  18        8.87       56.63     31.18 o 
  10   4  18       10.75       26.89     45.33 o 
  -5   5  18        1.24       41.06     44.43 o 
  -4   5  18     3392.77     3552.15    146.23 o
[truncated: 65,852 more chars]
